# Supplementary material for: AraC‐Family Transcriptional Regulator WhpR Controls Virulence in Pseudomonas savastanoi pv. savastanoi Through Regulation of Indole Metabolism
Source: Microb Biotechnol. 2025 Oct 21;18(10):e70247. doi: 10.1111/1751-7915.70247 (PMC12538310; doi:10.1111/1751-7915.70247)
Supplement: Supplementary file 6 — Table S4: Bacterial genomes encoding WHOP‐like clusters identified in this study. [file MBT2-18-e70247-s002.xlsx]

## Sheet: Hoja1
TABLE S4. Bacterial genomes encoding WHOP-like clusters identified in this study
WHOP-like clustera	Speciesb	Strain	NCBI Genome Accessionc	Total score/ Cumulative scored	Source of isolation
1	Pseudomonas oryzihabitans	FDAARGOS_657	CP044074.1	17,5/5834	Clinical isolate
2	Pseudomonas sp.	B21-028	CP087184.1	16,5/6237	Agricultural soil
3	Acinetobacter sp.	PK01	CP094643.1	16,5/5084	Activated sludge
4	Acinetobacter sp.	ACNIH2	CP026412.1	16,5/5072	Plumbing system (hospital)
	Acinetobacter tandoii	SE63	CP041365.1	14,5/4651	Mangrove wetland ecosystem
5	Pseudomonas asplenii	B21-058	CP087202.1	16/5262	Agricultural soil
6	Pseudomonas sp.	KNUC1026	CP087138.1	16/5047	Seed epiphyte
7	Pseudomonas sp.	MPC6	CP034783.1	15/5345	Soil
8	Pseudomonas colombiensis	MAG_425	CP119322.1	15/5344	Soil-derived lignocellulolytic bacterial consortium
9	Pseudomonas psychrotolerans	CS51	CP021645.1	15/4949	Soil
	Pseudomonas sp.	GOM7	CP113519	15/4724	Seawater
	Pseudomonas sp.	GR 6-02	CP011567	14.5/5371	Plant root
	Pseudomonas psychrotolerans	PRS08-11306	CP018758	13.5/4654	Rice seed
10	Pseudomonas monteilii	170620603RE	CP043396.1	13/4835	Bronchial aspirate
	Pseudomonas monteilii	170918607	CP043395	13/4835	Drainage
	Pseudomonas kurunegalensis	NMI3456_12	CP128548	13/4833	Blood from catheter
	Pseudomonas monteilii	FDAARGOS_171	CP014062	13/4831	Sputum
	Pseudomonas monteilii	STW0522-72	AP022473	13/4829	Sewage
11	Acinetobacter sp.	ADP1	CR543861.1	13/4167	Soil
	Acinetobacter baylyi	JAT2091	CP1044736	13/4167	Pig
	Acinetobacter baylyi	JAT2044	CP104734	13/4167	Pig
12	Marinobacterium sediminicola	17287	CP092123.1	12.5/3802	Marine sediment (East China Sea)
13	Marinobacterium aestuarii	ST58-10	CP015839.1	12.5/3517	Brackish water
	Marinobacterium rhizophilum	D13-1	CP073347	12.5/3481	Surface seawater
14	Pseudomonas sp.	DTU_2021	CP135971.1	10/3509	Homo sapiens blood (Nigeria)
	Pseudomonas sp.	StFLB209	AP014637	10/3240	Potato roots
15	Pseudomonas furukawaii		AP014862.1	10/3153	Soil
16	Burkholderia sp.	B21-005	CP086303.1	8.5/2399	Agricultural soil
	Burkholderia sp.	B21-007	CP086296	8.5/2399	Agricultural soil
	Burkholderia cenocepacia	MC0-3	CP000960	8.5/2399	Maize rhizosphere
	Burkholderia cenocepacia	VC7848	CP019668	8.5/2396	Sputum
	Burkholderia sp.	LAS2	CP071054	8.5/2394	Soil
	Burkholderia cenocepacia	PS27	CP060041	8.5/2392	Soil
	Burkholderia sp.	KBS0801	CP042179	8.5/2391	Soil
	Burkholderia cenocepacia	FDAARGOS_720	CP050980	8.5/2390	Clinical isolate
	Burkholderia cenocepacia	CR318	CP017240	8.5/2390	Corn Root
	Burkholderia cenocepacia	HI2424	CP000460	8.5/2390	Onion cultivation soil
	Burkholderia contaminans	GalA64	AP029051	8.5/2390	Soil
	Burkholderia cenocepacia	R-12632	FR989821	8.5/2388	Maize rhizosphere
	Burkholderia contaminans	FFH2055	CP090634	8.5/2388	Sputum
	Burkholderia cenocepacia	H111	HG938372	8.5/2387	Homo sapiens
	Burkholderia ambifaria	CEP0996	CP113270	8.5/2387	Clinical Isolate
	Burkholderia sp.	MS389	CP045996	8.5/2387	Soybean
	Burkholderia cenocepacia	VC12802	CP019669	8.5/2387	Sputum
	Burkholderia cepacia	JBK9	CP013732	8.5/2387	Garlic cultivation soil
	Burkholderia cenocepacia	NML110041	CP102477	8.5/2386	Homo sapiens
	Burkholderia ambifaria	B21-004	CP086306	8.5/2386	Agricultural soil
	Burkholderia cenocepacia	FDAARGOS_734	CP054819	8.5/2386	Sputum
	Burkholderia cenocepacia	K56-2	CP053302	8.5/2386	Homo sapiens
	Burkholderia cenocepacia	J2315	AM747722	8.5/2386	Homo sapiens
	Burkholderia cenocepacia	VC1254	CP019675	8.5/2385	Homo sapiens
	Burkholderia cenocepacia	842	CP015035	8.5/2384	Homo sapiens
	Burkholderia cenocepacia	C6433	CP098498	8.5/2384	Homo sapiens
	Burkholderia sp.	JP2-270	CP029826	8.5/2384	Rice rhizosphere
	Burkholderia contaminans	DM32	CP102484	8.5/2383	Daily chemical products
	Burkholderia ambifaria	Q53	CP092845	8.5/2383	Peanut rhizosphere soil
	Burkholderia cenocepacia	VC2307	CP019667	8.5/2383	Sputum
	Burkholderia cepacia	DDS 7H-2	CP007785	8.5/2382	Aerosol sample
	Burkholderia cenocepacia	2008Ycf657	CP090762	8.5/2381	Homo sapiens
	Burkholderia cenocepacia	2009Ycf95III	CP090759	8.5/2381	Homo sapiens
	Burkholderia cenocepacia	2019Y71443953II	CP090675	8.5/2381	Homo sapiens
	Burkholderia contaminans	FFI45	CP090637	8.5/2381	Pharmaceutical solution
	Burkholderia lata	383	CP000150	8.5/2381	Forest soil
	Burkholderia pyrrocinia	JK-SH007	CP094461	8.5/2380	Nanjing, China
	Burkholderia contaminans	5080	CP120949	8.5/2379	Homo sapiens
	Burkholderia contaminans	B17-01563-1	CP092853	8.5/2379	Water
	Burkholderia contaminans	LMG 23361	CP090642	8.5/2379	Milk
	Burkholderia contaminans	SCAID TST1-2021	CP082809	8.5/2379	Tracheostomy tube
	Burkholderia contaminans	toggle1	CP073664	8.5/2379	Blood
	Burkholderia contaminans	XL73	CP046607	8.5/2379	Cucumber rhizosphere
	Burkholderia arboris	MEC_B345	CP101526	8.5/2378	Soil
	Burkholderia anthina	1CH1	CP071827	8.5/2376	Roundup (glyphosate)-treated field
	Burkholderia ambifaria	B21-008	CP086293	8.5/2375	Agricultural fields
	Burkholderia sp.	MS455	CP041777	8.5/2364	Soybean
	Burkholderia cenocepacia	CMCC(B)23006	CP091014	8.5/2304	Water from pharmaceutical manufacturing
	Burkholderia sp.	FXe9	CP101281	8.5/2292	Not reported
	Burkholderia cenocepacia	toggle4	CP073675	8.5/2036	Human blood
	Burkholderia ambifaria	MC40-6	CP001027	8/2394	Clinical Isolate
17	Thauera sp.	K11	CP023439.1	7.5/1475	Sludge
aCluster number as shown in Figure 1.
bBolded names indicate the strains with the highest MultiGeneBlast scores within each cluster.
cGenome identifier from the National Center for Biotechnology Information (NCBI)
dTotal and Cumulative MegaBLAST scores, using the WHOP region of P. savastanoi pv. savastanoi NCPPB 3335 as the query (see Experimental Procedures).
