# Supplementary material for: AraC‐Family Transcriptional Regulator WhpR Controls Virulence in Pseudomonas savastanoi pv. savastanoi Through Regulation of Indole Metabolism
Source: Microb Biotechnol. 2025 Oct 21;18(10):e70247. doi: 10.1111/1751-7915.70247 (PMC12538310; doi:10.1111/1751-7915.70247)
Supplement: Supplementary file 7 — Table S5: RNA‐seq gene count matrix of the P. savastanoi pv. savastanoi NCPPB 3335 genome. [file MBT2-18-e70247-s005.xlsx]

## Sheet: Sheet1
TABLE S5. RNA-seq gene count matrix of the P. savastanoi pv. savastanoi NCPPB 3335 genome
	ΔwhpR strain samples			Wild-type samples
Gene id	ΔwhpR_1	ΔwhpR_2	ΔwhpR_3	WT_1	WT_2	WT_3
PSA3335_RS21740	8558	10814	10316	9970	9620	9054
PSA3335_RS05165	2618	3334	3286	2850	2774	2570
PSA3335_RS14420	110	96	78	94	118	84
PSA3335_RS20755	546	588	534	634	576	512
PSA3335_RS23160	3628	4390	4852	3858	4058	3956
PSA3335_RS26040	450	530	576	524	448	534
PSA3335_RS15150	4962	6170	7290	5590	5522	5396
PSA3335_RS05150	32	56	38	28	34	36
PSA3335_RS18600	138	124	120	148	104	90
PSA3335_RS25810	616	612	708	622	580	602
PSA3335_RS27105	572	816	742	580	556	520
PSA3335_RS25340	58	62	74	48	46	34
PSA3335_RS06480	30	50	24	24	20	28
PSA3335_RS16110	18	18	12	6	22	12
PSA3335_RS05330	422	512	626	518	562	512
PSA3335_RS25455	224	310	244	274	270	218
PSA3335_RS02105	402	484	448	462	422	342
PSA3335_RS02680	142	160	204	128	150	162
PSA3335_RS01865	1700	2354	2072	1998	1872	1442
PSA3335_RS28870	10	4	10	10	2	10
PSA3335_RS09660	1178	1338	1330	1336	1172	1266
PSA3335_RS22275	1276	1482	1320	944	1476	1088
PSA3335_RS06905	478	558	512	518	542	478
PSA3335_RS21165	662	614	700	604	636	604
PSA3335_RS21140	736	902	848	808	886	720
PSA3335_RS27665	706	858	904	866	752	596
PSA3335_RS08745	158	188	192	162	202	160
PSA3335_RS19295	2554	3572	3666	2784	2000	2036
PSA3335_RS26090	238	294	320	192	284	228
PSA3335_RS19430	32	48	46	56	36	18
PSA3335_RS11610	11092	15700	14948	12906	12126	9862
PSA3335_RS12855	100	164	148	146	138	120
PSA3335_RS03945	698	758	850	876	692	744
PSA3335_RS08665	124	132	130	168	110	120
PSA3335_RS04150	592	656	728	756	646	544
PSA3335_RS05130	130	140	126	170	132	110
PSA3335_RS06550	400	398	466	464	442	388
PSA3335_RS06425	288	308	286	226	244	218
PSA3335_RS11100	452	500	486	454	478	450
PSA3335_RS04685	1030	688	1410	1460	1070	1350
PSA3335_RS05155	1272	1686	1676	1450	1292	1390
PSA3335_RS02585	472	630	792	566	508	564
PSA3335_RS19040	288	300	354	250	262	372
PSA3335_RS20425	834	934	924	996	894	958
PSA3335_RS16850	164	196	194	238	206	176
PSA3335_RS30395	20	6	16	14	16	10
PSA3335_RS06995	654	808	704	818	720	620
PSA3335_RS02905	52	60	106	52	52	48
PSA3335_RS18280	90	108	72	102	106	90
PSA3335_RS18250	30	18	40	32	32	14
PSA3335_RS18165	72	84	90	60	88	48
PSA3335_RS18380	156	188	210	166	146	146
PSA3335_RS01500	672	766	692	694	684	598
PSA3335_RS17890	28	38	56	46	40	52
PSA3335_RS05950	2468	2600	3474	3532	2630	2908
PSA3335_RS12565	12376	16406	17880	14272	13918	12414
PSA3335_RS27730	232	286	366	366	250	282
PSA3335_RS16525	572	584	576	518	564	440
PSA3335_RS00405	904	968	832	968	932	782
PSA3335_RS13375	258	254	304	266	278	260
PSA3335_RS11650	5520	6302	6552	6736	6396	6224
PSA3335_RS09325	574	540	604	648	564	620
PSA3335_RS01540	1226	1562	1942	1378	1406	1234
PSA3335_RS03370	536	748	674	520	452	434
PSA3335_RS11320	3704	4270	3606	4626	4224	3714
PSA3335_RS23960	476	524	496	542	478	424
PSA3335_RS12485	1302	1798	1700	1412	1422	1168
PSA3335_RS14335	324	340	388	370	386	320
PSA3335_RS17710	664	760	834	668	806	752
PSA3335_RS09450	1354	1426	1594	1654	1490	1336
PSA3335_RS13690	380	408	500	420	374	352
PSA3335_RS15715	140	166	150	126	124	128
PSA3335_RS28715	1360	1604	1538	1442	1600	1280
PSA3335_RS25785	4410	5218	5572	6140	4826	4606
PSA3335_RS00905	482	732	508	558	422	422
PSA3335_RS10900	140	208	168	186	150	148
PSA3335_RS06065	1802	1974	2280	2410	2102	2026
PSA3335_RS10400	398	432	502	468	384	364
PSA3335_RS21865	586	780	924	634	612	618
PSA3335_RS11220	330	352	340	364	382	312
PSA3335_RS16100	16	10	24	16	12	20
PSA3335_RS11030	2292	3570	3884	3182	2774	2544
PSA3335_RS12110	2216	2426	2396	2788	2362	2242
PSA3335_RS22245	640	754	674	690	626	634
PSA3335_RS01485	722	820	708	838	562	734
PSA3335_RS14845	684	858	830	826	664	556
PSA3335_RS23660	174	288	270	206	212	258
PSA3335_RS10345	38	58	64	76	34	44
PSA3335_RS05560	116	130	124	88	108	84
PSA3335_RS21905	1632	2078	1978	1842	1790	1588
PSA3335_RS06860	362	328	522	410	412	288
PSA3335_RS29415	858	876	1082	832	914	836
PSA3335_RS04085	224	256	276	276	326	230
PSA3335_RS05745	3388	3584	3284	3962	3538	3052
PSA3335_RS10230	1538	1972	2102	1714	1794	1522
PSA3335_RS27430	88	102	122	90	102	110
PSA3335_RS26420	3088	3566	3354	3752	3250	3324
PSA3335_RS26360	168	206	212	160	142	144
PSA3335_RS00020	6326	8540	8770	7678	6914	6390
PSA3335_RS20620	262	316	276	292	252	260
PSA3335_RS07995	44	56	72	46	62	40
PSA3335_RS12270	548	542	522	596	544	510
PSA3335_RS07775	78	86	126	128	122	90
PSA3335_RS20955	860	694	706	1010	706	696
PSA3335_RS22015	312	516	514	356	376	392
PSA3335_RS17705	200	186	242	258	186	232
PSA3335_RS13805	208	222	214	240	216	176
PSA3335_RS03115	684	730	740	818	732	678
PSA3335_RS00460	1882	2188	1888	2398	2176	1534
PSA3335_RS25840	670	970	856	910	720	670
PSA3335_RS19535	836	908	748	866	812	750
PSA3335_RS21500	432	448	420	390	350	364
PSA3335_RS12030	614	748	740	630	668	600
PSA3335_RS12290	22	20	22	14	34	22
PSA3335_RS03320	236	326	328	208	250	200
PSA3335_RS07180	284	270	318	304	306	250
PSA3335_RS09235	322	392	350	380	288	334
PSA3335_RS17835	494	472	498	488	418	368
PSA3335_RS15665	94	88	124	98	134	104
PSA3335_RS28635	206	288	300	178	176	182
PSA3335_RS25560	900	990	1008	936	766	862
PSA3335_RS25100	1006	1104	1214	1262	1040	1050
PSA3335_RS13050	46	64	64	76	44	56
PSA3335_RS05005	830	988	906	1174	838	954
PSA3335_RS22760	1566	1842	1836	1794	1602	1600
PSA3335_RS24415	376	436	554	484	388	376
PSA3335_RS13890	128	176	172	186	118	106
PSA3335_RS06190	20	28	24	24	18	22
PSA3335_RS04090	938	1124	1196	1156	882	936
PSA3335_RS17435	4656	5644	5290	4488	5228	4730
PSA3335_RS13230	392	406	476	484	418	424
PSA3335_RS22530	998	1320	1176	1184	1108	908
PSA3335_RS05565	26	44	28	42	36	38
PSA3335_RS27575	234	276	294	212	234	206
PSA3335_RS00790	68	100	124	126	92	84
PSA3335_RS01320	1000	1398	1442	920	970	1072
PSA3335_RS23355	136	130	130	190	142	110
PSA3335_RS04430	364	482	386	442	400	368
PSA3335_RS05805	4178	4896	4498	4874	4578	3868
PSA3335_RS03915	1548	2086	2178	1836	1778	1598
PSA3335_RS25050	98	120	144	92	108	112
PSA3335_RS26645	168	224	252	232	226	226
PSA3335_RS01890	56	42	38	56	48	54
PSA3335_RS08355	54	50	54	70	54	52
PSA3335_RS28520	186	218	240	198	192	152
PSA3335_RS17025	92	148	128	134	126	126
PSA3335_RS24370	1154	1274	1304	1174	1080	1048
PSA3335_RS09965	62	90	92	82	116	56
PSA3335_RS07915	18	10	22	12	14	12
PSA3335_RS18370	158	128	122	140	130	92
PSA3335_RS00755	456	444	460	438	414	460
PSA3335_RS04205	50	42	56	24	52	26
PSA3335_RS16075	324	422	380	340	344	274
PSA3335_RS15320	284	240	274	238	276	222
PSA3335_RS05295	1826	2366	3142	1798	2114	2132
PSA3335_RS03120	424	534	488	542	496	438
PSA3335_RS05355	1796	1840	2160	1880	1756	1892
PSA3335_RS26295	232	208	242	308	204	238
PSA3335_RS11135	26	46	42	30	26	16
PSA3335_RS22615	1422	1654	1598	1668	1504	1394
PSA3335_RS04795	140	158	170	140	152	138
PSA3335_RS07450	948	1302	1138	1008	974	882
PSA3335_RS13755	776	936	1052	796	682	624
PSA3335_RS13150	308	250	222	290	314	330
PSA3335_RS30510	98	144	136	118	112	94
PSA3335_RS12785	214	268	210	204	238	190
PSA3335_RS27900	428	506	526	488	476	400
PSA3335_RS18635	8	10	18	8	4	6
PSA3335_RS00360	3888	4324	4244	4178	4160	4058
PSA3335_RS27815	36	88	84	70	56	60
PSA3335_RS09605	120	98	104	122	132	104
PSA3335_RS27650	218	216	262	250	224	234
PSA3335_RS07545	2470	2572	2418	3126	2690	2520
PSA3335_RS07880	3508	3638	4434	3400	3912	3850
PSA3335_RS28875	82	76	134	50	72	90
PSA3335_RS29965	0	6	4	0	0	0
PSA3335_RS13045	22	36	26	22	18	24
PSA3335_RS19070	52	70	58	64	34	52
PSA3335_RS00630	390	350	380	400	316	340
PSA3335_RS04475	118	106	66	90	88	100
PSA3335_RS15090	0	6	0	0	4	2
PSA3335_RS15910	196	138	216	222	190	208
PSA3335_RS05135	490	576	540	566	488	472
PSA3335_RS18195	126	132	146	134	98	86
PSA3335_RS11065	3398	3854	3624	4416	3426	3248
PSA3335_RS20725	242	264	236	198	162	312
PSA3335_RS02090	124	120	102	122	110	78
PSA3335_RS14490	770	962	876	948	784	846
PSA3335_RS15045	276	336	452	322	304	272
PSA3335_RS25135	938	1414	1190	1184	1214	942
PSA3335_RS03745	74	84	98	74	88	40
PSA3335_RS07905	16	14	32	30	26	22
PSA3335_RS15160	138	188	224	150	138	148
PSA3335_RS13075	90	1364	1734	90	90	50
PSA3335_RS18275	48	50	54	48	76	38
PSA3335_RS20085	98	86	76	80	66	64
PSA3335_RS23955	2784	2960	2686	3232	2986	2648
PSA3335_RS14705	782	884	738	898	892	784
PSA3335_RS08190	548	614	660	552	466	474
PSA3335_RS12765	614	902	732	782	748	626
PSA3335_RS08005	318	430	438	350	352	298
PSA3335_RS28440	840	860	810	1064	900	820
PSA3335_RS21680	162	200	206	186	228	172
PSA3335_RS28605	1282	1614	2086	1544	1352	1282
PSA3335_RS19680	620	714	770	728	754	686
PSA3335_RS22525	190	206	206	210	166	154
PSA3335_RS26595	2500	3168	3010	2854	2806	2506
PSA3335_RS00320	220	270	290	240	234	218
PSA3335_RS30285	1178	1368	1340	1422	1250	1154
PSA3335_RS08375	1172	1248	996	1352	1168	1112
PSA3335_RS07810	678	676	794	682	652	884
PSA3335_RS13550	696	900	938	670	652	680
PSA3335_RS13450	15748	19526	20620	16626	17010	14742
PSA3335_RS19435	68	78	78	96	88	78
PSA3335_RS17695	2492	2292	1654	2650	2282	2292
PSA3335_RS21515	1180	1692	1420	1624	1414	1292
PSA3335_RS23235	868	1070	934	866	894	738
PSA3335_RS16015	52	64	64	70	46	40
PSA3335_RS05630	2184	2402	2434	2386	2400	2152
PSA3335_RS02765	642	846	796	816	744	670
PSA3335_RS18965	952	854	926	1056	890	748
PSA3335_RS09740	62	90	118	124	120	90
PSA3335_RS16875	122	160	154	120	162	144
PSA3335_RS18100	118	154	152	178	172	138
PSA3335_RS03245	1314	1784	1828	992	1124	978
PSA3335_RS26955	4986	6030	5606	5632	5400	4638
PSA3335_RS18555	184	144	208	178	204	170
PSA3335_RS19660	246	216	238	264	224	200
PSA3335_RS01810	694	792	866	672	678	624
PSA3335_RS15125	40	44	38	56	24	28
PSA3335_RS08160	210	276	244	248	224	176
PSA3335_RS10020	192	214	370	200	244	324
PSA3335_RS04605	42	60	50	60	40	30
PSA3335_RS08780	112	108	142	116	106	106
PSA3335_RS05415	2178	2402	2454	1946	1918	1992
PSA3335_RS11850	102	126	150	132	140	104
PSA3335_RS12740	342	348	304	408	362	324
PSA3335_RS16960	278	272	244	386	264	286
PSA3335_RS13940	36	46	40	50	34	26
PSA3335_RS19685	636	612	498	634	646	570
PSA3335_RS04160	910	988	968	1034	988	746
PSA3335_RS05700	5270	6190	6348	5612	5556	4622
PSA3335_RS02020	284	438	402	274	248	310
PSA3335_RS10535	2222	2040	2518	2218	2150	2432
PSA3335_RS06700	244	144	360	294	214	226
PSA3335_RS18820	504	292	604	720	472	406
PSA3335_RS18880	1426	1530	1530	1268	1462	1304
PSA3335_RS26585	548	564	502	614	562	536
PSA3335_RS16205	198	228	260	226	226	198
PSA3335_RS25045	84	50	86	78	58	68
PSA3335_RS28490	16	48	72	32	28	28
PSA3335_RS01435	184	160	188	192	138	142
PSA3335_RS26970	878	914	1088	1020	906	812
PSA3335_RS04465	124	162	148	116	142	110
PSA3335_RS24240	5602	4630	5950	4756	5186	4952
PSA3335_RS07045	542	488	646	724	556	638
PSA3335_RS26510	544	646	720	554	504	494
PSA3335_RS24575	496	512	582	580	490	404
PSA3335_RS05485	580	736	732	580	568	496
PSA3335_RS15800	272	336	336	254	242	240
PSA3335_RS05870	990	1502	1360	1212	1152	942
PSA3335_RS19870	208	304	190	236	252	234
PSA3335_RS15110	490	474	512	534	460	480
PSA3335_RS14445	78	114	102	86	94	80
PSA3335_RS21180	346	424	418	470	338	398
PSA3335_RS13250	80	136	124	150	94	106
PSA3335_RS00455	2594	3700	3620	2886	2840	2190
PSA3335_RS01675	168	166	186	216	172	158
PSA3335_RS10585	4916	5464	6458	6252	4786	5532
PSA3335_RS08710	234	230	182	240	158	166
PSA3335_RS07695	580	872	896	552	742	678
PSA3335_RS11815	194	216	238	186	170	172
PSA3335_RS08965	1424	2060	2364	1608	1778	1504
PSA3335_RS22655	472	518	466	568	456	450
PSA3335_RS26315	856	1266	1458	858	1038	904
PSA3335_RS17425	1378	878	1850	2318	1392	1512
PSA3335_RS08525	590	726	686	660	550	528
PSA3335_RS30500	32	48	16	42	14	28
PSA3335_RS17110	116	144	128	144	82	78
PSA3335_RS13825	456	580	600	480	424	548
PSA3335_RS12275	498	648	610	584	652	486
PSA3335_RS25070	110	106	108	92	108	102
PSA3335_RS04080	544	762	666	666	620	534
PSA3335_RS03785	3046	3844	3306	3724	3162	2816
PSA3335_RS17515	384	442	464	406	400	372
PSA3335_RS04265	138	136	158	134	112	124
PSA3335_RS15760	112	134	134	130	94	118
PSA3335_RS17125	86	78	92	88	88	78
PSA3335_RS11870	212	198	194	144	192	198
PSA3335_RS06395	610	680	788	652	576	548
PSA3335_RS01835	2500	2974	3166	3542	2970	2512
PSA3335_RS28535	696	1034	1054	612	734	602
PSA3335_RS00160	546	686	562	744	594	498
PSA3335_RS02770	3190	3608	3694	3008	3092	2936
PSA3335_RS04700	2894	1564	4198	4240	2934	3046
PSA3335_RS10875	26	22	26	20	26	24
PSA3335_RS16255	5896	7744	8056	6666	5694	5608
PSA3335_RS16900	168	164	144	164	154	132
PSA3335_RS11920	1292	1428	1360	1294	1388	1348
PSA3335_RS26445	2334	2610	2300	2644	2550	2122
PSA3335_RS09805	178	166	200	244	196	164
PSA3335_RS00400	672	748	654	806	604	664
PSA3335_RS14810	1470	1864	1848	1432	1544	1134
PSA3335_RS19900	3500	3458	3596	3802	3580	3472
PSA3335_RS22540	182	264	278	164	196	162
PSA3335_RS13865	322	272	332	498	366	346
PSA3335_RS04635	834	952	938	1002	886	908
PSA3335_RS22105	40	28	30	40	16	16
PSA3335_RS08455	1824	2336	2198	2178	2092	1844
PSA3335_RS12995	152	208	206	218	150	196
PSA3335_RS02615	1602	1974	2016	1682	1736	1576
PSA3335_RS28290	262	390	396	320	276	292
PSA3335_RS18900	554	682	698	528	564	546
PSA3335_RS21660	376	414	390	450	436	342
PSA3335_RS20765	1774	2024	1874	1958	2016	1574
PSA3335_RS10110	5808	5590	6642	6484	6334	6450
PSA3335_RS10405	190	252	226	220	268	172
PSA3335_RS06340	988	1210	1168	1106	1028	1018
PSA3335_RS16565	102	108	92	78	104	118
PSA3335_RS04390	680	846	776	694	610	564
PSA3335_RS14465	38	52	50	64	24	42
PSA3335_RS00615	768	672	826	962	664	764
PSA3335_RS25710	900	936	948	1022	952	892
PSA3335_RS20550	720	740	830	654	642	610
PSA3335_RS17385	254	286	290	258	270	256
PSA3335_RS27915	82	68	86	76	84	64
PSA3335_RS18980	462	550	562	460	534	496
PSA3335_RS21645	52	82	90	88	48	56
PSA3335_RS01315	2152	2596	2782	2128	2106	2082
PSA3335_RS11035	1886	2696	2636	2182	2048	1806
PSA3335_RS08920	2122	2548	2780	2434	2288	2082
PSA3335_RS17625	248	262	388	286	260	204
PSA3335_RS21665	288	430	420	336	338	346
PSA3335_RS17005	384	450	482	536	412	420
PSA3335_RS17770	320	378	386	412	366	338
PSA3335_RS11630	658	846	748	828	730	616
PSA3335_RS03665	1838	3574	3218	2076	2444	2066
PSA3335_RS18385	168	116	146	152	164	130
PSA3335_RS06290	990	1314	1352	1164	990	908
PSA3335_RS20465	66	68	76	76	76	50
PSA3335_RS07535	580	580	536	664	576	548
PSA3335_RS14280	102	110	126	92	98	60
PSA3335_RS24160	384	506	558	416	392	372
PSA3335_RS18825	738	378	848	1124	706	694
PSA3335_RS07760	664	702	716	804	734	738
PSA3335_RS20245	1232	1466	1536	1592	1356	1144
PSA3335_RS11745	682	750	734	788	710	686
PSA3335_RS29905	528	626	736	520	586	506
PSA3335_RS24990	520	576	546	586	524	514
PSA3335_RS22735	556	526	448	590	460	490
PSA3335_RS18355	314	340	312	286	262	322
PSA3335_RS26335	1552	1424	1440	1668	1580	1378
PSA3335_RS10850	70	118	100	110	90	82
PSA3335_RS08105	1084	1280	1318	1316	1216	1154
PSA3335_RS17765	244	164	170	160	220	192
PSA3335_RS20300	440	422	506	438	428	412
PSA3335_RS01800	1470	1554	1552	1668	1414	1452
PSA3335_RS26505	1506	1912	2032	1866	1670	1622
PSA3335_RS20120	62	62	52	42	46	62
PSA3335_RS03235	848	840	962	648	586	912
PSA3335_RS04890	158	148	106	166	142	122
PSA3335_RS14090	1124	1436	1402	1382	1202	1058
PSA3335_RS10590	2620	2566	3138	2856	2456	2886
PSA3335_RS28325	300	292	366	350	330	286
PSA3335_RS16975	764	1012	950	872	844	856
PSA3335_RS04735	1068	1206	1220	1304	1194	1086
PSA3335_RS07085	102	144	96	132	130	116
PSA3335_RS27270	130	156	130	110	118	88
PSA3335_RS08930	10290	13234	12890	11066	11434	10770
PSA3335_RS16905	116	80	96	130	130	120
PSA3335_RS19415	58	78	76	68	66	64
PSA3335_RS07985	188	220	232	190	206	182
PSA3335_RS20745	446	566	524	532	524	438
PSA3335_RS06030	60	72	84	86	78	40
PSA3335_RS09240	294	370	364	306	308	280
PSA3335_RS19830	1800	2336	2560	1876	1974	1590
PSA3335_RS17675	380	414	420	472	400	372
PSA3335_RS18365	338	308	300	366	304	328
PSA3335_RS19675	464	532	496	542	464	400
PSA3335_RS06345	16	24	22	14	10	16
PSA3335_RS10510	256	388	394	360	372	334
PSA3335_RS22290	460	538	562	594	498	506
PSA3335_RS07280	1162	1474	1626	1472	1354	1246
PSA3335_RS23670	250	384	382	338	258	328
PSA3335_RS19495	480	480	522	456	484	444
PSA3335_RS08825	788	878	894	942	986	914
PSA3335_RS03440	770	1004	932	932	832	714
PSA3335_RS10505	80	116	140	90	102	100
PSA3335_RS24275	986	1354	1454	1348	1100	1054
PSA3335_RS29190	808	1002	1066	804	956	868
PSA3335_RS09565	5952	5126	7752	7476	5850	6572
PSA3335_RS07170	1804	2044	1872	2020	1948	1804
PSA3335_RS13305	664	812	1008	694	720	682
PSA3335_RS01520	148	168	124	148	126	146
PSA3335_RS22565	28	38	48	18	30	22
PSA3335_RS15830	170	240	274	212	226	230
PSA3335_RS05995	562	662	752	710	602	642
PSA3335_RS10180	34	34	32	48	24	30
PSA3335_RS05290	4064	4454	4098	3796	4266	3880
PSA3335_RS18305	54	52	64	102	78	60
PSA3335_RS13795	1004	1048	1024	1210	972	910
PSA3335_RS10390	310	388	420	312	318	270
PSA3335_RS04405	182	192	200	182	168	142
PSA3335_RS25470	1004	1392	1300	1190	1136	926
PSA3335_RS19315	1528	2030	1890	1818	1378	1348
PSA3335_RS03030	1934	2046	1864	2140	1816	1956
PSA3335_RS09790	220	212	212	256	202	236
PSA3335_RS01660	20	20	36	22	12	14
PSA3335_RS30345	186	278	336	220	204	196
PSA3335_RS13310	808	900	1032	902	974	878
PSA3335_RS03110	850	1048	1014	852	920	800
PSA3335_RS21545	670	854	728	808	698	606
PSA3335_RS19275	1574	2150	2180	1866	1888	1686
PSA3335_RS17925	42	42	54	48	30	38
PSA3335_RS09070	326	338	286	324	256	294
PSA3335_RS10735	6	6	8	4	0	8
PSA3335_RS23985	2356	3066	2806	2692	2712	2500
PSA3335_RS08170	490	508	484	480	506	420
PSA3335_RS13160	104	136	134	124	96	114
PSA3335_RS30225	24	52	38	18	20	20
PSA3335_RS19395	598	742	678	746	614	606
PSA3335_RS22825	374	502	504	558	440	352
PSA3335_RS18415	58	64	66	48	60	58
PSA3335_RS13425	644	760	870	586	616	616
PSA3335_RS20270	578	710	766	658	540	586
PSA3335_RS20600	2618	3672	5182	1584	2292	2442
PSA3335_RS14700	92	156	146	132	152	124
PSA3335_RS10150	374	366	324	430	360	382
PSA3335_RS09185	286	354	556	306	238	198
PSA3335_RS17605	1260	1082	1138	1392	1258	1134
PSA3335_RS17790	126	88	96	112	102	82
PSA3335_RS04400	624	742	806	832	656	648
PSA3335_RS03075	304	354	344	266	328	312
PSA3335_RS12945	112	118	124	118	114	80
PSA3335_RS25915	266	304	348	334	302	286
PSA3335_RS09850	410	428	436	370	476	368
PSA3335_RS13355	322	294	404	322	344	340
PSA3335_RS06230	5050	7004	6692	4340	5986	5384
PSA3335_RS05110	17062	26720	30050	11772	17218	15028
PSA3335_RS23725	2004	2490	2412	2226	2202	1788
PSA3335_RS28170	30	50	78	68	36	52
PSA3335_RS17075	64	36	50	36	30	36
PSA3335_RS16415	30	34	34	30	16	26
PSA3335_RS09230	536	518	542	496	452	446
PSA3335_RS02320	372	398	414	436	374	288
PSA3335_RS05440	402	582	632	524	426	418
PSA3335_RS06695	136	70	100	144	150	116
PSA3335_RS25480	1818	2214	2428	2216	2034	1890
PSA3335_RS20040	36	26	16	32	22	30
PSA3335_RS04410	136	164	232	188	190	172
PSA3335_RS16165	164	216	200	204	212	180
PSA3335_RS04315	1400	1534	1626	1690	1570	1314
PSA3335_RS04630	20	12	16	18	8	16
PSA3335_RS08530	484	618	682	524	524	458
PSA3335_RS08395	434	810	880	494	638	504
PSA3335_RS16295	136	240	236	220	184	126
PSA3335_RS07135	178	220	208	186	198	160
PSA3335_RS27670	454	588	672	502	462	492
PSA3335_RS13295	230	324	302	346	286	340
PSA3335_RS08955	2526	3168	3186	2618	2682	2446
PSA3335_RS30320	108	148	210	120	168	82
PSA3335_RS12160	180	208	192	242	200	180
PSA3335_RS13480	268	236	202	296	222	196
PSA3335_RS05855	2784	3438	3394	3584	3420	2754
PSA3335_RS19095	388	590	436	506	356	360
PSA3335_RS18150	108	168	116	124	134	128
PSA3335_RS19750	178	182	222	156	128	144
PSA3335_RS10435	34	32	32	28	28	28
PSA3335_RS27685	1386	1452	1336	1504	1502	1278
PSA3335_RS18455	462	546	596	402	502	472
PSA3335_RS15215	1588	1864	1872	2174	1824	1886
PSA3335_RS21420	886	1012	796	978	772	760
PSA3335_RS23610	1958	2764	2680	1576	2100	2016
PSA3335_RS01925	574	542	592	580	536	546
PSA3335_RS26175	244	292	240	330	230	262
PSA3335_RS18710	88	70	112	92	72	68
PSA3335_RS13770	136	138	126	148	138	120
PSA3335_RS13055	0	8	18	12	16	28
PSA3335_RS03425	910	1132	1216	1046	1072	882
PSA3335_RS10165	34	44	36	24	16	30
PSA3335_RS10330	162	214	216	196	208	166
PSA3335_RS25940	1202	1164	1316	1426	1356	1232
PSA3335_RS02170	2	2	4	0	6	4
PSA3335_RS17350	734	834	816	896	886	684
PSA3335_RS13950	130	150	194	148	140	104
PSA3335_RS12080	4	12	8	10	12	6
PSA3335_RS15230	394	460	528	412	356	370
PSA3335_RS22345	154	138	158	176	126	154
PSA3335_RS15135	10	4	22	16	6	4
PSA3335_RS02605	2434	3328	4054	2312	2984	2948
PSA3335_RS28585	2782	3802	3910	3388	3510	2538
PSA3335_RS15105	358	520	570	412	410	364
PSA3335_RS22115	1954	1508	2420	2716	1964	1710
PSA3335_RS00895	540	610	556	722	608	482
PSA3335_RS22140	894	818	822	1048	710	814
PSA3335_RS26670	298	294	322	360	290	276
PSA3335_RS26340	876	880	950	852	808	752
PSA3335_RS27295	824	974	810	966	828	782
PSA3335_RS04680	780	638	800	1118	648	824
PSA3335_RS14630	308	340	344	358	312	284
PSA3335_RS23035	826	1078	1128	874	938	708
PSA3335_RS02360	136	156	142	184	148	110
PSA3335_RS12180	514	508	500	534	512	430
PSA3335_RS16580	2730	2896	3054	2608	2430	2214
PSA3335_RS01020	174	212	186	254	234	182
PSA3335_RS15530	82	66	62	72	90	72
PSA3335_RS13010	158	182	166	220	176	152
PSA3335_RS06145	26	26	26	24	18	26
PSA3335_RS23945	850	974	1018	1006	956	962
PSA3335_RS01605	424	564	518	368	454	384
PSA3335_RS21070	294	418	326	352	260	332
PSA3335_RS16330	258	288	284	214	210	190
PSA3335_RS25660	444	550	440	498	500	472
PSA3335_RS00205	1818	1872	2102	1896	1800	1976
PSA3335_RS26560	7088	7350	6918	8528	6852	6754
PSA3335_RS12790	508	472	558	596	510	562
PSA3335_RS29630	52	70	94	46	52	72
PSA3335_RS05215	2838	2918	3036	4060	2952	3056
PSA3335_RS05500	5184	6570	8356	6180	5184	4242
PSA3335_RS18255	220	280	282	250	210	200
PSA3335_RS22360	62	80	94	86	64	42
PSA3335_RS19455	126552	161804	173174	140896	129526	132718
PSA3335_RS00920	278	266	208	296	266	254
PSA3335_RS24520	40	38	64	46	60	64
PSA3335_RS19520	296	286	336	326	258	262
PSA3335_RS16475	348	444	456	376	378	368
PSA3335_RS05905	418	440	522	442	410	382
PSA3335_RS08975	42	44	44	36	48	36
PSA3335_RS16815	46	56	68	60	62	46
PSA3335_RS12185	64	88	108	74	82	56
PSA3335_RS08235	234	276	292	250	336	278
PSA3335_RS22260	302	394	376	324	268	218
PSA3335_RS05920	148	154	142	162	152	112
PSA3335_RS04455	120	160	134	146	138	110
PSA3335_RS07285	210	264	226	218	212	196
PSA3335_RS02950	64	88	100	66	48	72
PSA3335_RS28740	1148	1960	1776	1460	1332	1290
PSA3335_RS20060	768	842	732	850	730	616
PSA3335_RS12450	972	1206	1242	1200	1178	1082
PSA3335_RS13920	94	118	128	110	106	92
PSA3335_RS00970	428	416	470	448	398	380
PSA3335_RS03885	1278	1340	1448	1254	1354	1278
PSA3335_RS00960	662	694	698	828	744	714
PSA3335_RS24940	2722	3300	2972	3106	2964	2700
PSA3335_RS09635	56	38	48	42	36	30
PSA3335_RS11685	3768	4232	4106	4372	4172	3842
PSA3335_RS26390	434	532	430	488	392	410
PSA3335_RS04445	486	590	620	664	590	468
PSA3335_RS01760	1048	1170	1180	1098	1090	880
PSA3335_RS15515	922	980	1096	976	896	816
PSA3335_RS17600	1546	1376	1752	2002	1556	1514
PSA3335_RS23485	1376	1574	1358	1354	1478	1198
PSA3335_RS26070	88	110	98	98	70	102
PSA3335_RS04880	176	196	192	166	180	168
PSA3335_RS07335	470	484	508	570	492	514
PSA3335_RS12445	2292	3214	3004	2692	2634	2292
PSA3335_RS29650	810	974	1006	896	908	730
PSA3335_RS29995	200	128	194	152	114	196
PSA3335_RS19755	820	1078	1012	1098	916	896
PSA3335_RS14905	500	436	578	476	412	416
PSA3335_RS11445	790	868	990	1098	876	786
PSA3335_RS21835	658	630	770	752	714	628
PSA3335_RS22810	242	236	284	294	288	208
PSA3335_RS13270	1146	1540	1878	1052	1166	1058
PSA3335_RS13275	344	350	418	354	354	308
PSA3335_RS25860	3260	3628	3680	3814	3328	3304
PSA3335_RS14050	2744	3028	2930	3678	2974	2844
PSA3335_RS08560	76	84	84	84	62	54
PSA3335_RS24530	322	354	376	366	334	330
PSA3335_RS26775	3386	4522	4044	2384	3252	3058
PSA3335_RS30585	25678	29706	34582	15894	20138	21460
PSA3335_RS14935	24	38	22	16	42	26
PSA3335_RS04460	688	940	1058	798	778	708
PSA3335_RS28695	1556	1982	1798	1652	1640	1486
PSA3335_RS12415	190	256	260	276	252	180
PSA3335_RS14100	5762	6812	7016	6502	6048	6136
PSA3335_RS16825	190	196	208	216	172	312
PSA3335_RS27520	244	344	388	274	246	226
PSA3335_RS05320	462	578	604	738	570	582
PSA3335_RS28640	22	26	32	28	22	22
PSA3335_RS01035	654	820	756	810	666	666
PSA3335_RS00200	58	36	34	64	36	38
PSA3335_RS08290	220	316	362	290	274	232
PSA3335_RS22965	416	460	438	414	430	384
PSA3335_RS24340	1842	2394	2410	2066	1944	1486
PSA3335_RS09715	422	528	490	510	558	478
PSA3335_RS08370	1436	1462	1448	1594	1704	1484
PSA3335_RS05620	626	724	758	618	638	612
PSA3335_RS28625	1460	1716	1736	1818	1792	1416
PSA3335_RS18640	12	0	16	18	10	10
PSA3335_RS18850	398	466	512	390	428	324
PSA3335_RS13155	910	1054	1020	944	1094	948
PSA3335_RS15975	20	28	36	20	20	30
PSA3335_RS07935	172	144	152	168	140	196
PSA3335_RS14985	254	280	278	262	230	244
PSA3335_RS22850	710	704	820	762	786	726
PSA3335_RS09360	50	44	76	58	54	56
PSA3335_RS13965	2538	2874	3306	2792	2788	2596
PSA3335_RS15650	84	94	88	94	104	94
PSA3335_RS16680	388	476	578	588	484	402
PSA3335_RS15175	266	194	280	248	266	220
PSA3335_RS21950	948	972	1114	928	972	868
PSA3335_RS04190	10	12	16	14	20	12
PSA3335_RS20330	1882	2336	2194	2172	1860	1804
PSA3335_RS13680	580	576	606	592	516	422
PSA3335_RS14460	166	200	178	176	130	158
PSA3335_RS05400	954	1288	1262	1068	980	910
PSA3335_RS09350	18	50	24	24	16	28
PSA3335_RS30130	166	284	314	218	212	208
PSA3335_RS07265	960	934	1106	1056	1074	884
PSA3335_RS19255	220	274	226	202	170	174
PSA3335_RS12220	286	336	420	350	272	256
PSA3335_RS02365	438	506	504	508	468	424
PSA3335_RS15895	14	26	24	18	40	24
PSA3335_RS17120	120	176	138	138	160	130
PSA3335_RS20885	178	202	224	230	206	212
PSA3335_RS24145	11552	14170	15880	12602	10762	11116
PSA3335_RS26025	974	1152	1002	1058	964	886
PSA3335_RS28205	110	196	224	104	100	142
PSA3335_RS24140	2624	2656	3016	2938	2646	2218
PSA3335_RS04915	628	1014	1086	604	752	778
PSA3335_RS17885	6	14	10	10	12	4
PSA3335_RS30495	4	0	12	4	6	0
PSA3335_RS20580	822	904	1068	1006	916	924
PSA3335_RS17315	5426	6904	6824	5116	5164	4386
PSA3335_RS03300	386	578	560	406	452	404
PSA3335_RS28400	294	314	320	244	364	306
PSA3335_RS13505	178	202	182	196	170	158
PSA3335_RS11555	634	796	752	746	712	650
PSA3335_RS08255	4906	5318	5152	5220	4744	4308
PSA3335_RS28450	54	92	60	72	62	42
PSA3335_RS04990	2804	3170	3498	4088	2854	3110
PSA3335_RS19905	6432	7248	7952	7038	6876	6508
PSA3335_RS07565	1072	1324	1118	1308	1248	1154
PSA3335_RS00880	70	108	122	64	92	82
PSA3335_RS20075	100	130	110	120	94	92
PSA3335_RS13105	136	228	252	160	178	152
PSA3335_RS22175	10	14	4	6	4	4
PSA3335_RS00445	386	412	378	440	380	358
PSA3335_RS24095	648	872	864	732	716	676
PSA3335_RS19135	50	90	80	76	66	42
PSA3335_RS15155	332	384	428	352	360	312
PSA3335_RS02845	756	1016	920	924	908	814
PSA3335_RS01105	4292	1566	4790	6856	4544	4098
PSA3335_RS05505	458	586	646	494	508	496
PSA3335_RS09675	1330	1558	1496	1436	1184	1414
PSA3335_RS25095	992	1094	1182	1196	1100	1318
PSA3335_RS20350	440	548	570	456	446	478
PSA3335_RS01655	226	330	268	306	278	218
PSA3335_RS14835	44	66	86	36	34	28
PSA3335_RS12880	130	148	124	142	136	126
PSA3335_RS13415	332	358	334	372	336	320
PSA3335_RS13130	100	144	234	132	166	94
PSA3335_RS01305	386	432	436	394	358	332
PSA3335_RS01860	1498	1830	1736	1692	1552	1456
PSA3335_RS14040	508	476	466	626	482	540
PSA3335_RS03965	298	378	392	284	300	362
PSA3335_RS29055	8	8	4	2	2	6
PSA3335_RS06335	634	854	990	770	800	778
PSA3335_RS17720	1358	1778	1950	1342	1530	1414
PSA3335_RS24560	294	348	360	302	272	248
PSA3335_RS19650	84	112	118	146	108	102
PSA3335_RS03710	3758	5002	4100	4248	4202	3542
PSA3335_RS02935	904	1206	1188	982	964	1040
PSA3335_RS16030	54	54	78	44	36	58
PSA3335_RS09545	142	134	166	150	174	126
PSA3335_RS09195	1282	1390	1336	1284	1128	1136
PSA3335_RS16955	310	304	292	354	340	252
PSA3335_RS07820	720	752	1088	962	772	896
PSA3335_RS02485	2662	3066	3190	4072	2694	2636
PSA3335_RS03595	2110	4258	3644	2758	2590	2032
PSA3335_RS17785	30	34	48	56	38	40
PSA3335_RS23715	1262	1488	1456	1418	1308	1252
PSA3335_RS13780	84	52	72	100	90	96
PSA3335_RS18605	480	612	624	526	620	590
PSA3335_RS28725	6490	10656	10384	8922	8208	6610
PSA3335_RS26860	838	1058	992	894	804	778
PSA3335_RS27680	2518	2718	2776	2804	2516	2276
PSA3335_RS27690	6950	8896	9032	7868	7448	6396
PSA3335_RS00900	854	1090	1240	1118	880	982
PSA3335_RS12745	524	600	498	598	566	550
PSA3335_RS13650	406	422	522	510	418	380
PSA3335_RS13880	208	322	228	320	286	232
PSA3335_RS23250	644	908	910	752	790	702
PSA3335_RS25145	192	296	212	238	216	214
PSA3335_RS06070	182	178	148	146	150	132
PSA3335_RS22600	366	478	416	442	334	330
PSA3335_RS11905	104	104	122	128	164	116
PSA3335_RS25425	1906	2644	2158	2298	2100	1738
PSA3335_RS11970	198	256	280	170	192	162
PSA3335_RS01740	1698	2398	2394	2246	1938	1864
PSA3335_RS03575	3362	4790	4300	4012	3848	3552
PSA3335_RS05475	2250	2694	2968	2786	2542	2268
PSA3335_RS07910	178	224	228	160	206	168
PSA3335_RS18805	2258	1958	2518	3010	2138	2142
PSA3335_RS16865	372	430	568	360	352	364
PSA3335_RS07480	198	298	282	240	260	266
PSA3335_RS23390	290	274	216	274	270	216
PSA3335_RS22925	76	86	50	84	58	82
PSA3335_RS30195	3546	3960	3802	3620	3694	3444
PSA3335_RS30620	160	186	264	248	172	192
PSA3335_RS04900	228	340	362	306	282	264
PSA3335_RS12720	862	1092	1026	1066	1082	910
PSA3335_RS00350	128	162	138	124	164	142
PSA3335_RS07395	208	198	248	316	198	162
PSA3335_RS26485	46	76	58	52	52	48
PSA3335_RS24855	3388	4342	4420	4498	4008	3474
PSA3335_RS28645	414	578	562	326	462	372
PSA3335_RS05120	1286	1694	1578	1624	1448	1400
PSA3335_RS25890	706	618	894	932	784	692
PSA3335_RS18665	62	28	64	46	50	46
PSA3335_RS00675	100	108	110	102	92	112
PSA3335_RS15525	540	606	606	582	556	556
PSA3335_RS19645	94	136	128	74	112	102
PSA3335_RS11470	568	616	614	722	616	594
PSA3335_RS09120	516	606	462	594	520	458
PSA3335_RS17475	1698	2050	1954	2002	2080	1724
PSA3335_RS17245	1024	1312	1512	1226	1254	1178
PSA3335_RS08735	328	320	268	372	310	332
PSA3335_RS23095	230	316	304	258	266	218
PSA3335_RS22155	82	126	178	114	130	76
PSA3335_RS02940	56	96	104	82	48	66
PSA3335_RS20970	822	986	1016	820	898	854
PSA3335_RS03095	642	720	652	840	728	640
PSA3335_RS26165	162	180	122	188	156	178
PSA3335_RS01815	760	1070	1728	616	718	856
PSA3335_RS13740	526	604	666	604	550	538
PSA3335_RS06975	1026	1260	1118	1510	1234	1066
PSA3335_RS00695	122	124	130	126	130	110
PSA3335_RS00380	1556	1840	1816	1574	1692	1558
PSA3335_RS04015	2350	2690	2844	3016	2668	2330
PSA3335_RS13465	218	308	290	258	302	250
PSA3335_RS29615	18	24	34	18	16	22
PSA3335_RS03590	3100	5224	4786	4062	3746	2982
PSA3335_RS00870	9128	7556	11974	13278	9758	9568
PSA3335_RS14140	592	704	738	824	676	584
PSA3335_RS21575	256	272	324	308	302	242
PSA3335_RS06010	28	64	38	30	32	30
PSA3335_RS14320	454	438	404	566	526	402
PSA3335_RS24875	38	10	26	28	16	16
PSA3335_RS15355	714	644	730	1050	744	750
PSA3335_RS25205	174	150	232	212	162	186
PSA3335_RS02270	1972	1876	2006	1966	1990	1712
PSA3335_RS11700	3508	3904	4072	4298	4174	3600
PSA3335_RS23265	2514	3128	2930	2902	2592	2456
PSA3335_RS23450	902	1318	1134	1144	900	870
PSA3335_RS09280	96	80	80	102	94	92
PSA3335_RS25690	2268	2764	2768	2612	2452	2454
PSA3335_RS03495	2982	3496	3664	3384	3392	2832
PSA3335_RS23040	1434	1722	1760	1640	1444	1338
PSA3335_RS04280	858	1014	1286	914	958	842
PSA3335_RS28395	770	904	828	958	798	758
PSA3335_RS08845	12	10	18	12	4	6
PSA3335_RS19120	24	24	44	30	4	30
PSA3335_RS22180	154	170	146	150	164	114
PSA3335_RS11885	54	62	52	42	64	42
PSA3335_RS29555	826	1054	996	910	920	820
PSA3335_RS24740	1054	1364	1354	976	1160	1126
PSA3335_RS18995	182	162	190	180	172	168
PSA3335_RS18780	4104	5816	6082	5158	4904	5028
PSA3335_RS22635	674	896	946	968	806	752
PSA3335_RS14190	3314	3722	3672	4064	3550	3594
PSA3335_RS27050	2006	2610	2786	1802	2190	1970
PSA3335_RS27395	730	822	762	622	778	592
PSA3335_RS00860	188	266	292	210	188	156
PSA3335_RS09695	786	812	1138	926	642	726
PSA3335_RS17375	696	786	736	598	682	580
PSA3335_RS21775	588	678	784	752	624	716
PSA3335_RS15920	636	728	828	576	566	840
PSA3335_RS23130	130	196	220	178	174	182
PSA3335_RS24780	1092	1072	1154	1134	988	862
PSA3335_RS25765	828	930	762	940	826	768
PSA3335_RS07720	658	704	860	710	710	1026
PSA3335_RS20840	1530	1926	2048	1744	1514	1332
PSA3335_RS16655	354	408	454	526	456	388
PSA3335_RS10065	2920	3306	3494	3548	3068	2794
PSA3335_RS02155	222	302	254	186	280	196
PSA3335_RS05090	1308	1492	1242	1498	1296	1186
PSA3335_RS21510	492	520	520	502	576	508
PSA3335_RS21520	492	636	622	560	488	444
PSA3335_RS03800	304	450	428	288	356	330
PSA3335_RS16890	262	348	328	286	300	262
PSA3335_RS19335	1604	2132	2130	1702	1442	1360
PSA3335_RS27230	170	228	236	214	210	188
PSA3335_RS23225	6690	8830	8182	8286	7556	6458
PSA3335_RS29260	338	374	422	288	274	334
PSA3335_RS12135	2732	2952	2924	3110	2806	2572
PSA3335_RS14195	794	906	932	954	886	862
PSA3335_RS13715	408	480	498	430	434	428
PSA3335_RS12045	9116	8882	11268	8130	8288	8884
PSA3335_RS17940	122	168	140	200	176	174
PSA3335_RS00940	870	970	632	902	832	812
PSA3335_RS18480	856	818	938	920	912	830
PSA3335_RS07090	506	662	628	512	508	532
PSA3335_RS27120	314	332	390	292	258	294
PSA3335_RS17115	144	126	118	110	136	100
PSA3335_RS22555	778	884	820	1000	958	850
PSA3335_RS06305	228	294	224	182	242	220
PSA3335_RS28340	1008	1164	1170	1254	1080	950
PSA3335_RS00610	438	326	414	614	378	442
PSA3335_RS15600	376	408	492	388	344	336
PSA3335_RS07065	1142	1282	1142	1242	1210	1068
PSA3335_RS05735	530	592	594	490	598	638
PSA3335_RS06450	22	24	42	16	26	10
PSA3335_RS10825	6	6	4	14	6	2
PSA3335_RS13835	1444	1674	1884	1816	1648	1518
PSA3335_RS03035	290	448	380	400	344	240
PSA3335_RS16240	168	270	354	204	232	220
PSA3335_RS27000	546	502	472	546	462	480
PSA3335_RS27825	750	938	898	792	762	720
PSA3335_RS04540	256	334	320	290	252	236
PSA3335_RS16405	210	242	244	254	220	194
PSA3335_RS30125	250	270	264	216	230	234
PSA3335_RS19105	160	152	112	154	136	174
PSA3335_RS23365	536	610	470	694	566	454
PSA3335_RS04590	1062	1282	1210	1134	1204	1028
PSA3335_RS01780	2898	3560	3816	3544	3010	2952
PSA3335_RS15330	178	210	268	222	218	190
PSA3335_RS19035	254	324	334	262	212	232
PSA3335_RS08100	560	786	882	616	612	570
PSA3335_RS30540	14	4	14	18	6	4
PSA3335_RS22170	40	68	76	86	72	44
PSA3335_RS19350	618	1024	1054	690	554	662
PSA3335_RS06925	476	668	618	518	488	474
PSA3335_RS23655	592	848	840	776	678	584
PSA3335_RS19015	884	970	976	938	896	862
PSA3335_RS08460	226	346	310	280	238	226
PSA3335_RS06140	60	92	88	76	44	74
PSA3335_RS26980	2162	2884	2912	2720	2510	2144
PSA3335_RS23915	532	540	628	592	530	512
PSA3335_RS04485	64	60	46	64	62	58
PSA3335_RS24010	22	40	36	22	18	12
PSA3335_RS26835	902	840	978	1078	914	918
PSA3335_RS20345	98	144	124	142	150	130
PSA3335_RS26440	650	664	618	634	634	558
PSA3335_RS27875	382	442	470	400	362	378
PSA3335_RS22060	7258	8812	8486	7056	6862	6130
PSA3335_RS21915	54	120	64	94	110	100
PSA3335_RS16820	82	108	98	80	76	90
PSA3335_RS23350	320	348	306	464	332	366
PSA3335_RS30015	2	8	14	2	20	12
PSA3335_RS14495	264	286	316	270	288	266
PSA3335_RS05300	2886	3594	4738	2718	3320	2958
PSA3335_RS12775	436	524	604	464	526	430
PSA3335_RS12810	64	80	84	94	78	100
PSA3335_RS27255	1424	1716	1670	1744	1452	1506
PSA3335_RS22590	908	1224	1030	1252	1052	850
PSA3335_RS19215	130	180	160	108	124	116
PSA3335_RS28375	152	196	182	160	198	138
PSA3335_RS07420	294	354	348	402	248	302
PSA3335_RS10375	66	54	58	66	42	60
PSA3335_RS03070	9190	12252	15026	7730	9714	8732
PSA3335_RS14655	304	374	380	394	372	328
PSA3335_RS03210	816	858	558	660	654	722
PSA3335_RS04775	2084	2480	2626	2540	2558	2118
PSA3335_RS23500	348	468	500	444	386	410
PSA3335_RS20825	3580	3866	3956	4526	3968	3812
PSA3335_RS24115	60	68	70	56	64	62
PSA3335_RS27425	82	132	124	120	90	70
PSA3335_RS26855	50	84	82	74	68	58
PSA3335_RS19720	90	98	54	76	50	64
PSA3335_RS28055	260	336	394	290	304	336
PSA3335_RS24615	62	64	50	52	48	52
PSA3335_RS01870	1230	1622	1604	1572	1416	1300
PSA3335_RS18920	958	1106	1382	852	840	776
PSA3335_RS23105	262	314	318	230	282	228
PSA3335_RS18400	90	86	90	100	84	70
PSA3335_RS18390	80	96	150	118	98	64
PSA3335_RS00910	780	1338	1192	894	836	720
PSA3335_RS15280	146	136	128	132	162	152
PSA3335_RS19180	290	432	352	314	228	222
PSA3335_RS12205	108	86	108	154	116	122
PSA3335_RS19515	696	684	818	832	646	616
PSA3335_RS25015	252	240	218	254	214	230
PSA3335_RS22235	1178	1432	1494	1348	1236	1064
PSA3335_RS07585	568	700	774	496	572	568
PSA3335_RS12195	1566	1944	2754	2920	2078	1314
PSA3335_RS11900	694	912	696	724	712	508
PSA3335_RS23990	1634	2608	2602	2448	1902	1734
PSA3335_RS23155	470	646	720	544	536	586
PSA3335_RS07360	284	274	376	312	314	334
PSA3335_RS22740	340	262	286	328	298	284
PSA3335_RS23565	422	452	404	462	468	394
PSA3335_RS05170	2094	2550	2560	2634	2142	2018
PSA3335_RS22960	178	214	136	154	158	144
PSA3335_RS25035	648	636	542	732	696	600
PSA3335_RS10250	666	736	806	666	770	622
PSA3335_RS23580	436	482	424	424	470	386
PSA3335_RS24765	166	200	226	224	214	156
PSA3335_RS25790	1054	1460	1270	1238	1164	968
PSA3335_RS08325	176	174	182	170	180	138
PSA3335_RS09055	2036	3584	4216	2178	2360	2774
PSA3335_RS03990	4884	5534	5392	5916	4988	4718
PSA3335_RS11980	936	1172	1078	854	1192	958
PSA3335_RS19580	1482	1578	1382	1582	1346	1356
PSA3335_RS18360	202	212	222	248	232	178
PSA3335_RS25780	10100	12004	13406	12028	11350	10644
PSA3335_RS08025	614	678	710	600	606	642
PSA3335_RS14390	262	290	230	278	196	192
PSA3335_RS03845	384	436	450	372	356	336
PSA3335_RS16570	80	86	88	82	76	76
PSA3335_RS02725	652	822	1040	706	660	674
PSA3335_RS10320	648	662	674	516	624	594
PSA3335_RS09615	414	494	514	516	452	420
PSA3335_RS21755	516	592	496	568	516	398
PSA3335_RS05770	230	262	274	224	222	200
PSA3335_RS30455	96	108	138	92	130	140
PSA3335_RS06080	206	222	182	166	184	184
PSA3335_RS02400	176	208	172	186	164	126
PSA3335_RS06670	172	160	166	124	136	122
PSA3335_RS21130	1826	1954	1918	1942	1740	1454
PSA3335_RS09175	1938	2038	2120	1886	1598	1388
PSA3335_RS25820	726	1066	970	788	898	734
PSA3335_RS02350	30	28	22	30	28	14
PSA3335_RS16550	136	108	170	176	134	136
PSA3335_RS02025	792	1068	1120	988	914	876
PSA3335_RS18905	900	932	938	982	876	794
PSA3335_RS12325	48	54	76	76	56	54
PSA3335_RS09975	302	332	320	378	294	268
PSA3335_RS01525	880	910	768	964	886	816
PSA3335_RS21100	1576	1626	1916	1524	1496	1426
PSA3335_RS07000	1162	1304	1148	1120	1172	978
PSA3335_RS07440	510	682	664	570	546	508
PSA3335_RS17585	848	704	1002	1058	938	810
PSA3335_RS12020	2888	3064	3934	2824	2670	3288
PSA3335_RS29510	736	1028	986	910	888	786
PSA3335_RS22775	128	138	88	144	146	112
PSA3335_RS01160	34	34	52	38	48	26
PSA3335_RS11790	694	744	752	792	730	782
PSA3335_RS22515	266	276	310	332	288	220
PSA3335_RS05470	388	532	514	516	470	420
PSA3335_RS15700	996	1098	1262	1164	1046	898
PSA3335_RS12970	706	742	730	838	774	756
PSA3335_RS20790	3300	3192	3962	3622	3170	4358
PSA3335_RS25845	628	808	786	668	738	688
PSA3335_RS01720	38	62	46	32	40	22
PSA3335_RS27310	1282	1660	1668	1436	1326	1304
PSA3335_RS27115	88	222	220	116	152	126
PSA3335_RS18990	126	160	134	130	90	92
PSA3335_RS13540	548	590	544	574	494	552
PSA3335_RS28425	32	56	52	48	58	40
PSA3335_RS06110	54	76	94	58	56	52
PSA3335_RS23425	342	408	422	464	454	344
PSA3335_RS04000	2868	3116	3018	3662	3086	2832
PSA3335_RS07220	268	202	252	250	220	256
PSA3335_RS27325	366	540	508	526	408	368
PSA3335_RS12190	182	236	308	262	226	192
PSA3335_RS01450	526	570	602	614	474	538
PSA3335_RS26345	96	134	152	70	88	112
PSA3335_RS03015	376	690	584	346	422	326
PSA3335_RS02960	192	342	328	268	286	232
PSA3335_RS02470	0	0	0	0	2	0
PSA3335_RS08300	360	410	342	416	400	312
PSA3335_RS09935	104	138	168	98	130	104
PSA3335_RS12930	142	112	116	112	84	144
PSA3335_RS04385	2578	3170	3118	2666	2712	2330
PSA3335_RS16795	2	4	2	8	4	4
PSA3335_RS23800	342	408	450	322	372	360
PSA3335_RS15635	28	32	24	38	42	32
PSA3335_RS08770	68	68	56	70	54	44
PSA3335_RS22320	250	282	284	308	292	278
PSA3335_RS13765	552	620	622	544	620	620
PSA3335_RS26215	346	366	348	392	324	338
PSA3335_RS12820	300	300	368	350	316	256
PSA3335_RS14310	228	226	210	258	206	234
PSA3335_RS00030	212	194	210	304	206	192
PSA3335_RS06590	6352	8186	8722	7186	6308	5858
PSA3335_RS10275	958	1110	1062	826	1008	918
PSA3335_RS18670	1708	2704	2188	2068	1990	1708
PSA3335_RS20430	10	18	16	12	14	14
PSA3335_RS24175	1668	2142	2094	1454	1892	1480
PSA3335_RS15890	42	60	58	60	54	68
PSA3335_RS30380	3464	3232	4156	3564	3324	3690
PSA3335_RS17630	356	486	480	326	358	364
PSA3335_RS16735	12	2	6	2	4	2
PSA3335_RS21020	468	540	520	580	456	396
PSA3335_RS16450	132	200	142	156	138	146
PSA3335_RS03455	1126	1412	1406	1228	1176	1182
PSA3335_RS11595	1428	1486	1526	1360	1456	1408
PSA3335_RS10475	2838	3008	3042	3296	3246	2858
PSA3335_RS12475	952	1178	1280	1186	1194	1064
PSA3335_RS12685	460	540	424	480	524	480
PSA3335_RS26555	46	68	50	56	44	40
PSA3335_RS24215	88	122	118	76	104	88
PSA3335_RS10280	1046	1328	1398	1314	1172	984
PSA3335_RS08835	84	78	82	68	82	84
PSA3335_RS02070	1198	1348	1306	1324	1144	1046
PSA3335_RS14865	112	158	202	136	88	108
PSA3335_RS28410	234	316	302	306	230	266
PSA3335_RS28750	412	638	502	654	436	394
PSA3335_RS25195	156	254	252	202	172	204
PSA3335_RS11960	1934	1976	2210	2360	2208	1966
PSA3335_RS10625	886	634	672	1046	852	966
PSA3335_RS16340	92	86	108	96	88	80
PSA3335_RS25375	88	146	142	102	148	102
PSA3335_RS11215	408	428	472	402	402	392
PSA3335_RS07040	96	88	84	94	108	106
PSA3335_RS21630	62	54	76	46	46	50
PSA3335_RS11145	10	12	16	14	14	14
PSA3335_RS17380	1288	1546	1698	1356	1496	1482
PSA3335_RS05625	1074	1506	1510	1366	1268	1174
PSA3335_RS11600	2434	2864	3490	2788	2874	2558
PSA3335_RS14710	526	638	572	648	412	484
PSA3335_RS10035	2012	1986	2108	2408	1990	1902
PSA3335_RS10865	12	22	8	2	14	8
PSA3335_RS20495	188	202	234	160	168	180
PSA3335_RS15810	1416	1806	1830	1726	1558	1496
PSA3335_RS11200	292	390	386	304	268	272
PSA3335_RS18060	156	210	194	216	210	178
PSA3335_RS06410	714	666	624	794	744	620
PSA3335_RS19845	524	564	580	674	612	468
PSA3335_RS20585	508	570	506	604	518	526
PSA3335_RS14305	3240	3686	3972	3950	3716	3562
PSA3335_RS23430	918	1018	876	1008	966	842
PSA3335_RS21285	208	202	200	260	216	224
PSA3335_RS15255	508	520	332	500	440	474
PSA3335_RS14970	496	510	540	604	586	584
PSA3335_RS17910	48	20	28	26	24	36
PSA3335_RS23110	26	58	50	52	40	32
PSA3335_RS11800	46	52	52	64	44	52
PSA3335_RS07665	10044	12078	13188	13696	11382	10426
PSA3335_RS04415	1702	1674	1806	1952	1724	1690
PSA3335_RS08505	854	1026	746	664	934	802
PSA3335_RS04370	322	356	380	350	318	290
PSA3335_RS27005	802	1038	1050	1012	892	942
PSA3335_RS01965	2510	3104	3380	2600	2772	2608
PSA3335_RS21710	124	168	200	108	128	132
PSA3335_RS06025	270	390	416	382	314	268
PSA3335_RS01665	256	272	224	296	248	214
PSA3335_RS10520	1004	848	1090	980	890	1058
PSA3335_RS17225	158	184	228	178	176	152
PSA3335_RS03410	2886	4416	3992	3254	3022	2998
PSA3335_RS06280	2346	2910	2846	2922	2530	2374
PSA3335_RS15480	1808	2108	2138	1694	1618	1620
PSA3335_RS18110	204	188	206	166	196	188
PSA3335_RS30670	4	10	4	12	4	4
PSA3335_RS14595	210	242	268	282	226	274
PSA3335_RS16485	1644	2152	2240	1650	1992	1692
PSA3335_RS27695	764	742	744	816	758	662
PSA3335_RS15790	1574	1532	1372	1066	1546	1366
PSA3335_RS02890	32	38	42	46	32	32
PSA3335_RS23115	142	192	218	184	176	148
PSA3335_RS19205	48	52	52	58	46	46
PSA3335_RS15990	76	84	82	76	80	72
PSA3335_RS14950	32	42	40	30	38	38
PSA3335_RS12540	1924	2262	2080	2320	2330	1886
PSA3335_RS11005	362	528	460	418	380	336
PSA3335_RS14720	148	178	150	148	92	132
PSA3335_RS18970	418	532	552	514	536	428
PSA3335_RS24300	758	926	796	830	830	792
PSA3335_RS15575	5444	7200	7770	6434	6380	5806
PSA3335_RS15785	250	326	320	296	278	266
PSA3335_RS00430	344	326	332	422	292	280
PSA3335_RS02450	866	1120	1136	982	888	810
PSA3335_RS02385	466	576	534	422	594	350
PSA3335_RS16920	138	128	152	144	130	148
PSA3335_RS21910	512	658	614	552	622	472
PSA3335_RS06730	442	452	476	538	426	382
PSA3335_RS16335	94	106	108	114	98	88
PSA3335_RS23285	646	692	684	656	650	496
PSA3335_RS13875	474	212	546	572	382	412
PSA3335_RS26010	266	218	256	228	170	228
PSA3335_RS13900	40	56	50	68	54	70
PSA3335_RS10125	194	242	280	186	192	220
PSA3335_RS07830	80	72	80	98	86	78
PSA3335_RS08580	30	50	54	42	46	34
PSA3335_RS04345	144	122	152	126	108	88
PSA3335_RS02780	1110	1188	1274	1042	1050	862
PSA3335_RS13645	566	590	522	652	538	508
PSA3335_RS13975	344	414	468	352	430	414
PSA3335_RS07415	606	808	788	808	712	648
PSA3335_RS09640	160	182	238	190	206	190
PSA3335_RS19300	1382	1734	2190	1628	1156	1172
PSA3335_RS10155	176	172	196	152	152	158
PSA3335_RS28730	3036	5400	4948	3992	3756	3186
PSA3335_RS02150	1680	1950	1822	1794	1874	1424
PSA3335_RS14730	138	168	188	164	168	170
PSA3335_RS07195	126	124	182	228	184	136
PSA3335_RS27640	58	66	52	26	32	42
PSA3335_RS21315	282	288	212	264	250	272
PSA3335_RS21305	3758	4448	4726	3502	4334	4270
PSA3335_RS30240	278	420	394	312	300	294
PSA3335_RS27205	172	220	228	184	190	190
PSA3335_RS08635	3494	4424	4536	3314	3530	3368
PSA3335_RS16425	186	192	206	144	184	146
PSA3335_RS01915	924	1220	1210	1062	944	942
PSA3335_RS20215	802	918	950	826	860	714
PSA3335_RS13060	34	28	40	46	40	34
PSA3335_RS16370	70	48	78	74	54	54
PSA3335_RS10705	18	34	32	20	34	12
PSA3335_RS23210	1192	1390	1350	1288	1196	1050
PSA3335_RS22545	1424	1618	1526	1696	1592	1360
PSA3335_RS27530	730	1036	1150	930	866	700
PSA3335_RS06490	34	38	22	28	12	30
PSA3335_RS13570	1312	1760	1516	1656	1602	1352
PSA3335_RS08740	492	638	586	494	530	522
PSA3335_RS20570	1040	1380	1252	1232	1114	1066
PSA3335_RS06270	468	434	516	552	452	460
PSA3335_RS09535	6	8	8	6	8	4
PSA3335_RS20235	430	608	472	560	466	488
PSA3335_RS27405	460	492	468	440	426	482
PSA3335_RS10145	76	76	98	72	90	76
PSA3335_RS25450	66	54	92	154	58	72
PSA3335_RS14995	170	170	172	222	166	188
PSA3335_RS23925	392	480	448	396	392	416
PSA3335_RS22120	448	444	508	592	608	402
PSA3335_RS03505	1710	2052	2280	1972	2026	1674
PSA3335_RS07950	224	240	262	264	280	240
PSA3335_RS25325	274	298	304	286	280	266
PSA3335_RS06455	802	848	930	896	786	770
PSA3335_RS14270	202	250	254	234	224	212
PSA3335_RS25695	628	772	696	744	764	652
PSA3335_RS09865	244	302	382	280	230	234
PSA3335_RS19390	2836	3700	4832	2218	2282	2728
PSA3335_RS24375	292	312	320	342	306	276
PSA3335_RS04690	2548	1128	3300	3872	2252	2940
PSA3335_RS16855	1324	1354	1640	1592	1462	1398
PSA3335_RS23630	26	52	40	62	32	38
PSA3335_RS23055	134	196	194	156	156	138
PSA3335_RS19920	8638	8732	8950	10076	8396	7738
PSA3335_RS01955	734	896	860	952	866	754
PSA3335_RS12440	2018	2832	2476	2586	2266	2126
PSA3335_RS09460	482	498	606	414	440	518
PSA3335_RS01095	146	232	208	180	192	188
PSA3335_RS06735	2740	3670	3920	3368	2966	2640
PSA3335_RS12070	488	474	554	544	526	474
PSA3335_RS09020	294	306	400	338	314	296
PSA3335_RS11265	312	376	374	464	386	338
PSA3335_RS19440	100	100	124	112	82	86
PSA3335_RS24945	356	404	424	372	370	350
PSA3335_RS27315	1120	1202	1036	1274	1092	908
PSA3335_RS19340	684	880	910	668	624	548
PSA3335_RS15165	310	322	384	362	310	294
PSA3335_RS18200	14	18	22	20	20	26
PSA3335_RS18265	284	416	402	410	374	272
PSA3335_RS07495	274	346	240	306	248	266
PSA3335_RS06815	106	98	92	104	92	92
PSA3335_RS08940	424	494	524	536	462	436
PSA3335_RS27475	586	594	614	722	580	498
PSA3335_RS29440	118	122	142	82	96	92
PSA3335_RS13080	4	216	358	12	10	10
PSA3335_RS19710	764	874	804	826	826	714
PSA3335_RS24480	46	74	94	54	64	60
PSA3335_RS00035	76	86	86	74	96	88
PSA3335_RS23085	40	60	70	42	50	44
PSA3335_RS15725	404	410	538	372	416	370
PSA3335_RS02465	292	376	420	492	350	290
PSA3335_RS27235	1108	1358	1390	1172	1120	1246
PSA3335_RS03485	3402	3566	3228	3988	3476	3102
PSA3335_RS01420	954	1046	1116	1166	962	1000
PSA3335_RS25855	1260	1292	1230	1508	1210	1106
PSA3335_RS30170	12	30	26	18	12	8
PSA3335_RS08045	42	56	76	60	52	36
PSA3335_RS15220	270	304	342	344	358	312
PSA3335_RS02235	62	32	48	30	40	38
PSA3335_RS23125	410	444	418	472	394	402
PSA3335_RS10570	5890	5578	6500	6212	5406	5418
PSA3335_RS30150	4720	4700	5560	4802	4532	5794
PSA3335_RS09295	186	160	152	172	144	176
PSA3335_RS25420	5680	7018	6568	6054	5104	5330
PSA3335_RS23550	2650	3186	3608	3106	2912	2496
PSA3335_RS09690	660	674	778	762	602	662
PSA3335_RS14365	162	166	148	154	132	140
PSA3335_RS06900	252	280	252	296	202	202
PSA3335_RS12355	334	316	330	344	308	268
PSA3335_RS21820	820	886	896	978	820	808
PSA3335_RS19950	658	736	666	720	674	688
PSA3335_RS23885	136	136	174	132	162	106
PSA3335_RS06755	154	170	170	166	156	118
PSA3335_RS20005	110	140	134	110	112	108
PSA3335_RS28215	628	686	844	766	674	622
PSA3335_RS20545	686	744	738	834	708	674
PSA3335_RS15420	200	190	274	238	242	196
PSA3335_RS17530	536	628	636	494	506	552
PSA3335_RS23650	22	18	26	8	10	4
PSA3335_RS09585	20	16	10	18	22	18
PSA3335_RS16455	154	218	184	216	198	156
PSA3335_RS11025	122	200	214	176	160	152
PSA3335_RS01185	708	848	916	738	772	652
PSA3335_RS14960	56	74	72	70	72	60
PSA3335_RS30025	640	760	980	838	556	754
PSA3335_RS02225	130	118	102	120	118	92
PSA3335_RS23170	3264	3954	3784	3652	3388	3242
PSA3335_RS16805	18	18	14	16	10	12
PSA3335_RS04745	330	344	346	342	296	270
PSA3335_RS21265	172	206	200	196	174	182
PSA3335_RS28150	1028	984	1200	1432	996	1088
PSA3335_RS25345	130	184	162	134	122	124
PSA3335_RS27860	1858	2192	2026	2194	2210	1938
PSA3335_RS14315	250	336	394	306	256	274
PSA3335_RS19500	608	516	658	726	522	532
PSA3335_RS28405	690	800	792	728	734	658
PSA3335_RS08365	1858	2294	2768	2228	2078	1908
PSA3335_RS07475	316	354	364	384	382	260
PSA3335_RS08495	284	330	362	302	358	302
PSA3335_RS15820	690	654	732	838	784	734
PSA3335_RS22560	114	138	114	116	140	102
PSA3335_RS21475	1858	2190	1976	2408	1918	1598
PSA3335_RS22975	258	320	316	296	310	272
PSA3335_RS16400	6	8	12	2	2	8
PSA3335_RS07430	1494	1758	1804	1872	1628	1690
PSA3335_RS25140	900	1050	1058	1036	966	812
PSA3335_RS21495	836	906	740	856	796	742
PSA3335_RS01405	1514	1638	1662	2104	1532	1696
PSA3335_RS20035	118	138	96	100	116	88
PSA3335_RS19355	310	356	450	304	306	298
PSA3335_RS22295	306	398	458	318	302	328
PSA3335_RS18660	104	72	110	66	78	82
PSA3335_RS14250	120	146	160	132	130	98
PSA3335_RS08075	708	902	870	802	700	764
PSA3335_RS07070	102	122	126	78	66	128
PSA3335_RS11775	20	26	26	18	16	28
PSA3335_RS13660	480	448	470	520	464	462
PSA3335_RS06120	426	382	390	446	462	396
PSA3335_RS26305	360	462	476	516	420	396
PSA3335_RS23010	1772	2254	2300	2014	2034	1762
PSA3335_RS27840	140	124	138	116	162	122
PSA3335_RS23675	570	660	648	598	560	608
PSA3335_RS13260	672	654	708	868	750	592
PSA3335_RS16950	188	232	250	196	162	204
PSA3335_RS17210	1402	1364	1360	1472	1268	1198
PSA3335_RS14665	274	262	284	386	272	244
PSA3335_RS09275	74	118	116	122	132	106
PSA3335_RS13560	300	346	372	418	324	292
PSA3335_RS25750	498	492	478	588	486	462
PSA3335_RS23680	252	300	292	254	248	256
PSA3335_RS10575	1928	1552	1662	2014	1912	1956
PSA3335_RS27070	3836	5442	5286	4384	4422	3730
PSA3335_RS20335	236	288	270	302	300	286
PSA3335_RS04220	258	412	436	292	282	274
PSA3335_RS00720	6	10	14	8	4	12
PSA3335_RS13090	62	444	496	46	44	32
PSA3335_RS01350	14	18	34	38	34	30
PSA3335_RS14225	818	940	946	964	930	882
PSA3335_RS08380	320	304	362	380	346	292
PSA3335_RS12245	78	86	88	88	64	58
PSA3335_RS20065	360	406	316	352	360	286
PSA3335_RS29250	48	62	42	56	48	50
PSA3335_RS27955	618	648	618	856	630	646
PSA3335_RS06640	236	316	336	350	290	258
PSA3335_RS27890	644	608	740	562	552	582
PSA3335_RS26715	226	294	322	236	280	214
PSA3335_RS00570	64	76	100	64	66	38
PSA3335_RS23720	274	334	294	316	212	220
PSA3335_RS07635	1452	1540	1366	1594	1598	1256
PSA3335_RS09445	438	596	614	514	500	444
PSA3335_RS19160	66	74	84	78	54	44
PSA3335_RS03145	148	202	190	210	184	192
PSA3335_RS05845	1604	1852	1676	1630	1462	1286
PSA3335_RS23730	418	514	422	380	368	374
PSA3335_RS00715	178	222	240	234	172	170
PSA3335_RS22130	842	968	890	960	828	802
PSA3335_RS26185	44	52	42	56	40	38
PSA3335_RS14560	782	834	872	962	814	768
PSA3335_RS10040	1662	1758	1904	2082	1768	1726
PSA3335_RS03870	100	118	134	124	114	86
PSA3335_RS09035	78	68	88	46	68	64
PSA3335_RS20275	508	656	666	602	556	422
PSA3335_RS21195	3416	4024	3680	4290	3576	3380
PSA3335_RS17975	668	656	670	616	586	606
PSA3335_RS13205	250	284	226	308	276	252
PSA3335_RS12840	320	276	258	406	344	298
PSA3335_RS06710	238	108	216	260	156	152
PSA3335_RS22875	936	1058	968	930	960	780
PSA3335_RS00685	104	102	124	96	96	124
PSA3335_RS27580	150	186	220	158	154	170
PSA3335_RS17060	26	28	38	28	46	28
PSA3335_RS03660	2112	3764	3636	2254	2616	2430
PSA3335_RS25515	174	170	206	170	162	154
PSA3335_RS01240	20	34	24	30	38	20
PSA3335_RS14925	306	376	430	418	370	252
PSA3335_RS16290	262	346	258	264	256	206
PSA3335_RS28710	226	278	258	266	280	266
PSA3335_RS14540	322	330	368	472	458	370
PSA3335_RS26620	504	706	576	646	568	484
PSA3335_RS21470	822	888	752	856	838	780
PSA3335_RS29445	4660	4586	4948	4726	4998	4536
PSA3335_RS18835	1622	1232	1922	2440	1414	1510
PSA3335_RS23440	994	1094	1072	1264	932	976
PSA3335_RS16220	86	98	126	96	82	78
PSA3335_RS25870	576	704	768	468	610	574
PSA3335_RS24685	1218	1568	1446	1182	1196	1258
PSA3335_RS07970	68	76	86	58	60	66
PSA3335_RS13575	1282	1408	1476	1192	1362	1268
PSA3335_RS21920	828	1048	1096	960	854	794
PSA3335_RS04420	224	320	290	282	262	250
PSA3335_RS08715	98	120	106	124	96	118
PSA3335_RS04115	988	976	1090	938	980	1062
PSA3335_RS20890	464	522	528	542	478	462
PSA3335_RS20775	276	270	242	242	270	244
PSA3335_RS19510	1294	1170	1670	1626	1186	1362
PSA3335_RS06920	50	72	62	84	52	50
PSA3335_RS07700	494	632	616	558	576	492
PSA3335_RS10555	62974	59064	66868	88252	59936	70322
PSA3335_RS14860	436	494	526	542	484	516
PSA3335_RS02540	2610	3174	3068	3490	2894	2638
PSA3335_RS03195	542	690	606	684	606	600
PSA3335_RS24255	120	132	232	166	126	124
PSA3335_RS03285	1306	1538	1274	1240	1176	1026
PSA3335_RS04075	922	1118	944	1012	916	804
PSA3335_RS04850	40	50	34	50	48	34
PSA3335_RS10495	15142	15242	19118	14272	14846	18986
PSA3335_RS04240	70	70	72	88	74	60
PSA3335_RS24910	748	820	774	876	804	756
PSA3335_RS02260	1066	1278	1554	998	1120	1134
PSA3335_RS21635	42	64	72	44	44	44
PSA3335_RS08500	66	98	74	110	74	96
PSA3335_RS11765	2812	3520	3980	2834	2874	2818
PSA3335_RS03355	474	504	438	426	422	402
PSA3335_RS29140	76	132	140	84	86	136
PSA3335_RS25215	510	576	516	412	498	444
PSA3335_RS18725	8	2	2	2	2	4
PSA3335_RS06985	1006	1282	1414	1150	1090	1180
PSA3335_RS20240	5944	7210	7042	5992	6480	5540
PSA3335_RS20660	408	460	468	418	434	398
PSA3335_RS26285	410	494	460	422	436	376
PSA3335_RS06255	688	896	1116	800	762	658
PSA3335_RS16385	30	38	42	52	60	16
PSA3335_RS11255	478	526	546	464	460	530
PSA3335_RS09160	844	842	1086	868	752	644
PSA3335_RS01090	10	18	22	12	22	6
PSA3335_RS02015	346	402	392	300	368	316
PSA3335_RS08335	1472	1578	1748	1476	1450	1530
PSA3335_RS14055	6094	6588	6728	8074	6684	6208
PSA3335_RS24245	2788	3500	3606	3320	2998	2866
PSA3335_RS17825	282	354	254	236	308	250
PSA3335_RS07350	366	374	450	434	376	410
PSA3335_RS10395	102	138	150	148	168	138
PSA3335_RS04875	152	246	258	174	132	132
PSA3335_RS26405	346	410	390	410	400	382
PSA3335_RS14235	564	730	624	626	574	532
PSA3335_RS26080	134	166	138	128	160	136
PSA3335_RS00140	196	146	154	196	184	186
PSA3335_RS13395	470	650	636	524	528	414
PSA3335_RS11845	42	38	48	32	42	22
PSA3335_RS24435	230	246	252	188	150	240
PSA3335_RS28500	1452	2274	2422	2320	1834	1884
PSA3335_RS25150	56	64	82	52	50	44
PSA3335_RS22195	912	1068	1216	1004	1096	876
PSA3335_RS27625	186	220	276	214	210	178
PSA3335_RS03865	22	34	32	46	22	32
PSA3335_RS18340	112	184	214	82	144	102
PSA3335_RS06535	386	488	512	454	524	454
PSA3335_RS28095	1086	1386	1504	1460	1052	1148
PSA3335_RS29775	1644	1694	1810	1722	1538	1464
PSA3335_RS12570	1092	1668	1640	1262	1320	1020
PSA3335_RS23530	934	1106	1050	786	950	750
PSA3335_RS05615	732	978	996	822	758	824
PSA3335_RS18510	80	98	70	90	88	70
PSA3335_RS30310	40	52	52	44	48	36
PSA3335_RS17805	1318	1362	1832	1752	1266	1206
PSA3335_RS27935	838	772	1068	1094	854	780
PSA3335_RS10480	502	618	608	556	596	518
PSA3335_RS06200	278	320	320	376	312	304
PSA3335_RS14505	528	722	706	588	614	518
PSA3335_RS10990	550	732	758	514	628	490
PSA3335_RS16845	148	190	192	164	170	146
PSA3335_RS24965	250	262	242	218	186	210
PSA3335_RS10050	6222	7988	8696	7204	6704	6108
PSA3335_RS14920	1868	2304	2192	1870	1890	1542
PSA3335_RS10815	54	50	50	50	58	60
PSA3335_RS20100	64	80	86	72	64	40
PSA3335_RS09515	228	198	218	280	172	174
PSA3335_RS15915	1490	1532	1952	1452	1480	1566
PSA3335_RS19175	156	190	174	160	120	98
PSA3335_RS12535	1454	1858	1652	1644	1706	1412
PSA3335_RS05445	7660	8924	10020	6854	6902	6356
PSA3335_RS25115	508	618	584	652	562	552
PSA3335_RS04480	36	76	44	48	48	38
PSA3335_RS20645	1482	1804	2084	1570	1762	1528
PSA3335_RS27385	1692	1782	2722	2192	1942	1580
PSA3335_RS26195	834	1038	1136	1304	922	944
PSA3335_RS03060	4454	6474	6968	4148	5068	4354
PSA3335_RS18155	358	408	416	334	334	340
PSA3335_RS10315	496	660	704	450	528	426
PSA3335_RS01685	310	326	340	348	320	286
PSA3335_RS00055	1768	2102	2110	1798	1784	1716
PSA3335_RS08855	16	18	26	28	14	12
PSA3335_RS14615	366	472	536	486	400	376
PSA3335_RS20615	662	732	792	716	776	730
PSA3335_RS02095	28	32	30	36	18	38
PSA3335_RS09800	82	138	154	138	106	104
PSA3335_RS25675	480	486	536	488	468	400
PSA3335_RS08760	140	188	210	188	150	174
PSA3335_RS28330	388	472	398	414	480	372
PSA3335_RS04840	114	120	118	92	108	90
PSA3335_RS01755	1286	1702	1646	1540	1406	1248
PSA3335_RS11715	158	216	228	228	200	156
PSA3335_RS02720	752	772	844	778	850	810
PSA3335_RS27540	1032	1484	1242	1174	1140	914
PSA3335_RS05425	880	840	882	988	942	796
PSA3335_RS20440	52	52	70	56	44	64
PSA3335_RS10710	4	2	4	4	8	4
PSA3335_RS00220	1206	3858	3110	1448	1390	1134
PSA3335_RS12350	134	106	128	180	138	134
PSA3335_RS00355	3242	3362	3348	3646	3362	3292
PSA3335_RS13525	308	380	348	294	358	304
PSA3335_RS15870	124	114	100	128	134	116
PSA3335_RS18425	170	254	212	192	182	136
PSA3335_RS02135	264	344	456	370	358	314
PSA3335_RS23070	298	290	276	302	382	364
PSA3335_RS27930	866	856	936	888	810	728
PSA3335_RS17215	712	706	798	786	764	596
PSA3335_RS13120	26	32	30	24	20	30
PSA3335_RS26005	1128	1330	1500	1408	1338	1282
PSA3335_RS13020	762	794	754	760	660	678
PSA3335_RS25360	234	308	316	316	254	240
PSA3335_RS23200	48166	68708	67804	53144	57010	44950
PSA3335_RS20320	416	452	386	480	460	368
PSA3335_RS08945	434	540	590	530	596	480
PSA3335_RS18840	634	728	780	604	656	670
PSA3335_RS23760	16	38	36	28	34	34
PSA3335_RS04835	116	148	118	134	108	102
PSA3335_RS22370	268	346	392	256	320	268
PSA3335_RS00190	352	408	410	348	360	360
PSA3335_RS00945	344	396	370	354	332	306
PSA3335_RS26900	516	460	454	358	440	466
PSA3335_RS21760	582	746	680	640	628	568
PSA3335_RS09115	1040	972	946	1144	1038	976
PSA3335_RS17220	476	616	604	544	526	498
PSA3335_RS11050	1810	2250	2222	2272	2166	2016
PSA3335_RS06075	298	364	480	462	352	326
PSA3335_RS09780	1922	1906	2310	2344	2156	2156
PSA3335_RS20490	182	202	228	234	230	210
PSA3335_RS26590	684	818	802	824	706	666
PSA3335_RS18460	264	260	336	262	312	294
PSA3335_RS19795	12622	14526	15796	12988	14068	11296
PSA3335_RS27415	2750	3234	3664	2856	2850	2436
PSA3335_RS15375	1040	894	868	1228	1142	1010
PSA3335_RS09060	1600	2208	2746	1706	1848	1720
PSA3335_RS04960	304	372	270	362	300	262
PSA3335_RS12370	826	1102	976	1146	944	970
PSA3335_RS26870	288	274	282	320	276	256
PSA3335_RS04905	868	1096	1178	1014	1056	1110
PSA3335_RS09370	128	144	132	138	136	130
PSA3335_RS26910	1758	2168	2502	1990	1864	1718
PSA3335_RS06655	102	176	148	152	168	146
PSA3335_RS03430	1794	2166	2258	1872	1988	1722
PSA3335_RS29375	214	190	204	196	166	202
PSA3335_RS12545	1820	2094	2272	2236	2082	1902
PSA3335_RS11185	2404	3318	3232	2460	2832	2278
PSA3335_RS30330	0	10	12	6	8	4
PSA3335_RS18890	84	60	64	76	62	56
PSA3335_RS19955	2828	2074	3212	3386	2292	3030
PSA3335_RS26135	360	424	460	380	310	370
PSA3335_RS17105	1156	1090	1180	1294	1294	1212
PSA3335_RS07325	548	612	590	624	546	510
PSA3335_RS21885	588	680	560	690	656	564
PSA3335_RS01440	434	502	500	510	428	464
PSA3335_RS15395	56	62	72	88	66	58
PSA3335_RS08755	196	242	224	212	254	226
PSA3335_RS13220	350	394	304	500	434	386
PSA3335_RS24835	1424	2036	1796	1506	1416	1280
PSA3335_RS22165	114	186	148	140	132	112
PSA3335_RS03540	288	350	372	354	388	304
PSA3335_RS15425	324	300	264	320	284	302
PSA3335_RS10660	3376	2846	2910	3610	3060	3132
PSA3335_RS22340	40	38	32	66	44	34
PSA3335_RS24535	172	188	220	184	174	150
PSA3335_RS11230	74	120	124	146	112	114
PSA3335_RS14980	358	398	346	512	390	364
PSA3335_RS17045	130	152	146	134	144	120
PSA3335_RS08390	3226	4312	4408	3824	3744	3316
PSA3335_RS29395	748	1034	988	866	904	824
PSA3335_RS19330	1156	1646	1396	1280	1060	1156
PSA3335_RS04695	730	508	1048	1206	716	956
PSA3335_RS00195	350	506	448	470	392	400
PSA3335_RS17450	2430	3210	3366	3060	2968	2766
PSA3335_RS16365	22	30	32	20	32	18
PSA3335_RS09830	1524	1684	1582	1276	1438	1354
PSA3335_RS09775	1160	1066	1328	1406	1236	1188
PSA3335_RS03385	946	1274	1330	934	1008	966
PSA3335_RS27195	28	46	48	46	52	34
PSA3335_RS07890	1238	1348	1562	1138	1290	1306
PSA3335_RS10210	470	508	536	438	410	432
PSA3335_RS29185	734	998	1090	832	946	738
PSA3335_RS24470	74	72	104	58	64	60
PSA3335_RS14375	1364	1348	1240	1416	1468	1226
PSA3335_RS16835	232	294	266	242	270	270
PSA3335_RS21410	522	542	548	588	580	556
PSA3335_RS19030	700	758	692	670	688	620
PSA3335_RS12990	12	14	12	12	18	16
PSA3335_RS28320	1098	1412	1388	1058	1136	1050
PSA3335_RS05775	2104	2728	2732	2854	2476	2234
PSA3335_RS03335	106	148	140	100	116	82
PSA3335_RS06570	228	218	202	248	186	166
PSA3335_RS11160	78	86	108	54	58	76
PSA3335_RS30705	624	838	784	712	686	686
PSA3335_RS15535	514	632	648	536	572	576
PSA3335_RS14610	274	300	344	296	288	232
PSA3335_RS11695	306	298	274	370	296	274
PSA3335_RS05595	4604	6588	7476	4266	5260	4922
PSA3335_RS26325	750	796	776	756	708	790
PSA3335_RS04045	1342	1920	2114	1536	1416	1254
PSA3335_RS16420	70	74	118	72	72	80
PSA3335_RS28250	6524	6532	7416	6314	6384	6242
PSA3335_RS30475	60	44	42	50	62	42
PSA3335_RS16060	24	48	34	48	16	16
PSA3335_RS14910	996	938	834	1070	990	854
PSA3335_RS04105	926	998	1010	862	950	840
PSA3335_RS00125	584	742	724	760	670	612
PSA3335_RS20565	1234	1418	1292	1002	1130	982
PSA3335_RS13580	96	138	114	118	122	108
PSA3335_RS15380	454	560	686	586	604	434
PSA3335_RS16230	322	298	362	294	282	252
PSA3335_RS04375	126	162	170	182	130	146
PSA3335_RS05935	2376	3164	3290	2814	2526	2500
PSA3335_RS24890	1076	1354	1346	1270	1108	1038
PSA3335_RS10805	6	6	6	2	4	6
PSA3335_RS23690	218	284	240	220	216	206
PSA3335_RS00825	280	348	370	322	336	294
PSA3335_RS22065	2546	3244	2884	2380	2464	2220
PSA3335_RS06440	100	150	150	98	112	104
PSA3335_RS14415	170	182	184	236	198	156
PSA3335_RS10700	292	354	284	304	306	252
PSA3335_RS03610	23444	33568	32436	28130	27590	21132
PSA3335_RS19980	2290	2910	2880	2548	2554	2220
PSA3335_RS28175	146	160	220	186	152	144
PSA3335_RS27045	86	94	82	92	82	78
PSA3335_RS28125	1118	1248	1060	1470	1194	992
PSA3335_RS10135	850	1004	884	992	1026	908
PSA3335_RS24150	1310	1576	1472	1454	1306	1424
PSA3335_RS01790	1868	2450	2416	2278	2208	2052
PSA3335_RS10995	2342	3260	3288	2558	2444	2054
PSA3335_RS25725	1484	1560	1234	1490	1402	1288
PSA3335_RS24475	292	292	324	278	274	276
PSA3335_RS12940	38	28	36	38	38	28
PSA3335_RS27505	742	1008	980	878	900	722
PSA3335_RS28530	1244	2206	1948	1080	1326	938
PSA3335_RS25170	212	288	248	268	306	262
PSA3335_RS18020	1486	1878	1978	1672	1708	1556
PSA3335_RS06855	118	108	132	154	116	56
PSA3335_RS30650	8	10	20	8	10	20
PSA3335_RS28475	3094	4814	4914	4338	3626	4148
PSA3335_RS14850	2638	3462	3320	3048	2714	2710
PSA3335_RS17455	262	302	362	264	294	334
PSA3335_RS15570	1976	2242	2216	2072	2126	1896
PSA3335_RS24710	176	250	248	206	182	204
PSA3335_RS06635	302	348	326	298	288	252
PSA3335_RS13750	1072	1420	1324	1606	1400	1196
PSA3335_RS10970	716	894	838	904	764	756
PSA3335_RS22440	320	338	406	344	318	378
PSA3335_RS30600	306	392	366	192	206	172
PSA3335_RS07150	576	650	642	870	668	618
PSA3335_RS09355	44	38	22	22	46	30
PSA3335_RS21210	14722	17632	18108	18216	15836	14368
PSA3335_RS19060	172	240	224	170	176	172
PSA3335_RS18830	1260	852	1692	2074	1106	1254
PSA3335_RS14115	422	574	580	428	542	476
PSA3335_RS23295	1276	1546	1476	1342	1336	1164
PSA3335_RS03720	1786	2854	2658	2344	2058	1560
PSA3335_RS10785	2	4	2	4	2	4
PSA3335_RS10005	42	60	84	66	64	74
PSA3335_RS01335	170	194	252	272	130	188
PSA3335_RS16780	24	30	18	20	16	26
PSA3335_RS00620	246	162	184	258	188	204
PSA3335_RS01785	2102	2534	2638	2426	2244	1928
PSA3335_RS13610	2934	3784	3764	3698	3194	2938
PSA3335_RS19640	170	192	156	140	152	132
PSA3335_RS03810	450	534	574	444	468	412
PSA3335_RS07645	666	828	620	952	782	698
PSA3335_RS29345	0	0	0	0	0	0
PSA3335_RS23895	756	700	704	870	690	674
PSA3335_RS18945	728	800	844	754	698	650
PSA3335_RS11395	1316	1634	1510	1346	1252	1262
PSA3335_RS13700	240	208	204	268	202	230
PSA3335_RS24975	382	490	358	314	378	258
PSA3335_RS21090	586	726	784	656	650	522
PSA3335_RS30695	2194	2844	3254	2750	2568	2362
PSA3335_RS03450	652	700	740	500	708	544
PSA3335_RS26160	102	82	72	116	108	124
PSA3335_RS00550	90	106	96	80	96	78
PSA3335_RS26085	136	186	182	150	150	142
PSA3335_RS09525	422	346	354	400	366	388
PSA3335_RS05180	3520	4498	3978	4388	3660	3734
PSA3335_RS22915	382	382	472	340	302	362
PSA3335_RS25885	72	100	98	90	62	92
PSA3335_RS04005	718	774	660	910	766	672
PSA3335_RS29150	8	16	12	4	8	10
PSA3335_RS15385	3068	3626	4872	2848	3696	3310
PSA3335_RS08660	462	562	568	502	504	468
PSA3335_RS25510	588	700	810	732	698	494
PSA3335_RS28420	1812	2490	2518	2022	1922	1824
PSA3335_RS00780	726	814	904	772	798	702
PSA3335_RS16010	14	6	16	14	8	10
PSA3335_RS02535	2408	2266	2732	2080	2138	2436
PSA3335_RS22940	624	646	734	660	598	568
PSA3335_RS27185	2284	3014	2354	2692	2420	2264
PSA3335_RS19965	290	300	276	276	308	250
PSA3335_RS26625	612	804	820	710	594	532
PSA3335_RS28815	1168	1792	1760	1354	1476	1250
PSA3335_RS24775	2430	2478	2612	2606	2564	2182
PSA3335_RS17415	2554	1392	3014	4002	2296	2542
PSA3335_RS12295	52	56	76	50	60	64
PSA3335_RS17520	6920	9436	8828	7198	7428	5926
PSA3335_RS24025	114	164	128	158	138	176
PSA3335_RS08830	344	426	442	354	292	322
PSA3335_RS22895	400	454	376	456	374	354
PSA3335_RS18010	328	342	338	340	346	264
PSA3335_RS15555	2312	2702	2886	2714	2598	2396
PSA3335_RS09400	760	924	880	866	818	806
PSA3335_RS24320	2652	3794	3546	2478	2394	2118
PSA3335_RS22495	2844	2680	3280	3980	2742	2852
PSA3335_RS03085	360	444	498	328	418	400
PSA3335_RS00145	734	762	700	718	764	594
PSA3335_RS18815	730	396	756	1068	608	694
PSA3335_RS18120	102	68	134	102	104	110
PSA3335_RS15290	694	782	848	776	702	694
PSA3335_RS15695	414	532	596	516	526	470
PSA3335_RS01845	126	162	124	122	120	100
PSA3335_RS14510	224	282	278	230	234	224
PSA3335_RS13955	94	98	104	90	108	92
PSA3335_RS17820	224	226	198	176	186	160
PSA3335_RS09345	38	30	48	64	58	46
PSA3335_RS00250	600	600	636	910	580	574
PSA3335_RS09100	1954	2450	2416	2490	2422	2328
PSA3335_RS25535	396	512	460	438	378	404
PSA3335_RS07315	938	1004	1098	942	900	1164
PSA3335_RS07050	1098	1296	1172	1108	1166	1006
PSA3335_RS11840	60	76	90	68	64	78
PSA3335_RS24180	1452	1650	1718	1838	1652	1546
PSA3335_RS29830	298	466	370	266	288	338
PSA3335_RS03835	110	136	146	138	174	124
PSA3335_RS03975	3282	3596	3262	3482	3546	3250
PSA3335_RS23845	36	82	104	82	58	66
PSA3335_RS14585	602	884	948	766	602	650
PSA3335_RS14820	50	48	44	56	44	32
PSA3335_RS17650	222	278	248	284	250	232
PSA3335_RS02330	574	708	738	608	576	524
PSA3335_RS12330	74	100	70	106	96	64
PSA3335_RS19990	2054	2464	2476	2582	2042	2126
PSA3335_RS10890	30	28	30	42	38	28
PSA3335_RS14515	654	692	762	752	628	650
PSA3335_RS24055	164	198	210	186	142	182
PSA3335_RS05045	2162	2648	2632	2898	2566	2234
PSA3335_RS27390	3260	3584	5302	4032	4072	3220
PSA3335_RS30535	2114	3334	4828	2354	2648	2570
PSA3335_RS27350	4236	6204	6020	3494	4146	3346
PSA3335_RS07675	232	236	222	248	236	204
PSA3335_RS12455	138	172	132	200	140	148
PSA3335_RS05635	1272	1484	1412	1624	1380	1378
PSA3335_RS05365	12936	16160	16714	16410	16564	15086
PSA3335_RS28470	46	60	28	54	30	8
PSA3335_RS02595	112	114	100	98	94	100
PSA3335_RS25285	224	322	374	266	258	266
PSA3335_RS13710	432	510	638	506	518	430
PSA3335_RS14290	272	310	286	294	290	302
PSA3335_RS09155	1512	1524	1810	1404	1372	1246
PSA3335_RS19460	11318	13702	14444	12238	11856	13008
PSA3335_RS30315	11116	10998	12690	12978	15362	16980
PSA3335_RS05075	4708	6764	6070	6482	5374	4962
PSA3335_RS16895	96	78	84	70	92	66
PSA3335_RS14890	0	2	4	2	4	6
PSA3335_RS24750	392	450	462	332	300	386
PSA3335_RS11515	110	128	136	124	104	94
PSA3335_RS18325	184	216	304	184	218	212
PSA3335_RS09215	604	602	758	686	738	638
PSA3335_RS10025	34778	36586	43116	37850	37516	37392
PSA3335_RS00240	1082	1450	1416	912	986	992
PSA3335_RS01100	132	188	168	118	116	124
PSA3335_RS26105	2788	3434	3350	3234	3302	2826
PSA3335_RS13915	76	78	62	74	70	60
PSA3335_RS26230	98	82	74	102	88	66
PSA3335_RS08905	202	228	280	256	238	262
PSA3335_RS30355	180	206	174	208	182	196
PSA3335_RS20310	1686	1724	1564	2218	1692	1710
PSA3335_RS17300	258	296	318	244	288	226
PSA3335_RS22815	138	152	150	134	132	110
PSA3335_RS15075	396	534	524	412	452	454
PSA3335_RS16860	614	728	798	624	582	540
PSA3335_RS26805	350	402	422	420	408	434
PSA3335_RS30505	846	822	782	994	856	818
PSA3335_RS13860	66	64	56	90	54	76
PSA3335_RS05175	422	638	730	390	364	392
PSA3335_RS03770	2842	3628	3104	2710	2872	2450
PSA3335_RS08240	472	400	352	514	398	422
PSA3335_RS00885	98	94	108	78	84	70
PSA3335_RS11245	364	336	330	380	340	344
PSA3335_RS18130	58	70	62	72	56	54
PSA3335_RS08140	448	594	646	516	486	556
PSA3335_RS18715	28	28	22	24	34	36
PSA3335_RS22715	354	380	398	410	342	328
PSA3335_RS00465	362	328	238	372	304	280
PSA3335_RS30615	92	116	114	76	76	112
PSA3335_RS00025	504	380	444	782	558	598
PSA3335_RS02405	4262	4878	4194	4548	4878	3960
PSA3335_RS27970	450	504	544	630	492	486
PSA3335_RS10550	1644	1816	1694	1522	1640	1536
PSA3335_RS25250	578	724	718	420	458	388
PSA3335_RS17610	2070	2680	2754	2762	2404	2348
PSA3335_RS00515	500	616	586	784	598	548
PSA3335_RS30690	1686	1918	2472	1756	1728	1788
PSA3335_RS26800	110	136	148	126	146	104
PSA3335_RS06935	394	506	468	538	410	376
PSA3335_RS15945	782	826	886	950	868	862
PSA3335_RS22755	136	152	234	140	108	122
PSA3335_RS09170	2476	2848	3146	2572	2474	1960
PSA3335_RS03100	3566	3908	4440	4550	4082	3614
PSA3335_RS15010	62	116	114	90	76	78
PSA3335_RS20250	2758	2938	3092	2988	2904	2700
PSA3335_RS13235	496	542	508	608	598	452
PSA3335_RS16980	104	126	114	114	74	82
PSA3335_RS28180	158	218	166	144	140	192
PSA3335_RS14440	172	196	168	248	166	156
PSA3335_RS15640	14	28	12	20	24	22
PSA3335_RS14870	160	188	200	124	120	114
PSA3335_RS20095	16	10	8	8	4	8
PSA3335_RS06795	804	1004	1064	650	972	888
PSA3335_RS21075	62	88	90	68	88	62
PSA3335_RS26640	118	110	130	122	92	112
PSA3335_RS23320	388	584	604	408	414	414
PSA3335_RS03240	11970	12882	12706	10980	9882	9538
PSA3335_RS30220	72	52	80	86	74	72
PSA3335_RS11405	496	560	504	630	512	540
PSA3335_RS07175	320	292	332	310	330	244
PSA3335_RS18630	74	52	78	66	58	24
PSA3335_RS29135	12	0	6	0	4	0
PSA3335_RS20720	472	466	444	492	484	444
PSA3335_RS03790	2380	2462	2484	2488	2164	2034
PSA3335_RS16585	16	16	24	24	22	16
PSA3335_RS21295	2598	2914	2868	2982	2620	2388
PSA3335_RS22205	794	912	804	970	938	778
PSA3335_RS06970	3016	3712	3654	3258	3404	3004
PSA3335_RS05450	12832	15368	16566	13648	15050	15162
PSA3335_RS05275	20	28	26	40	24	26
PSA3335_RS02850	1504	1694	2220	1564	1646	1454
PSA3335_RS26605	1208	1590	1378	1634	1194	1202
PSA3335_RS22190	1636	2062	2618	1556	2002	1594
PSA3335_RS01960	1186	1416	1402	1628	1216	1198
PSA3335_RS18590	408	404	442	334	306	364
PSA3335_RS09555	506	596	516	566	460	488
PSA3335_RS25320	256	272	250	260	274	212
PSA3335_RS07955	534	616	626	524	630	560
PSA3335_RS21170	936	1018	1052	1074	990	960
PSA3335_RS05680	1304	1316	1212	1236	1354	1140
PSA3335_RS27615	396	508	530	382	376	414
PSA3335_RS10285	526	576	524	618	484	526
PSA3335_RS22280	496	652	732	554	522	484
PSA3335_RS13800	266	240	246	270	272	228
PSA3335_RS27170	552	814	840	554	578	552
PSA3335_RS29810	158	228	272	148	132	152
PSA3335_RS24230	38	42	64	38	34	32
PSA3335_RS15940	140	148	156	118	108	112
PSA3335_RS30020	88	138	126	66	104	106
PSA3335_RS21965	54	94	76	58	66	66
PSA3335_RS00510	1414	1970	1618	1738	1584	1372
PSA3335_RS10140	228	240	256	274	298	198
PSA3335_RS03050	140	190	152	190	162	152
PSA3335_RS05960	576	648	708	682	668	694
PSA3335_RS18545	82	82	128	82	76	70
PSA3335_RS12815	286	366	306	324	392	338
PSA3335_RS13000	696	686	544	860	826	794
PSA3335_RS20090	22	16	18	12	12	14
PSA3335_RS21485	3070	3996	4004	3380	3316	3122
PSA3335_RS18575	256	294	330	302	286	248
PSA3335_RS10460	222	258	258	246	228	222
PSA3335_RS07765	256	322	356	224	206	250
PSA3335_RS13390	694	720	964	932	702	744
PSA3335_RS25980	192	342	310	246	234	226
PSA3335_RS00560	492	532	554	438	508	458
PSA3335_RS25620	102	140	156	140	106	90
PSA3335_RS04845	424	454	536	488	440	432
PSA3335_RS01210	264	336	348	366	282	296
PSA3335_RS28565	348	422	354	298	292	316
PSA3335_RS22900	472	482	516	576	550	532
PSA3335_RS29245	40	74	62	60	44	78
PSA3335_RS25835	544	560	640	756	654	550
PSA3335_RS12375	216	238	248	254	272	182
PSA3335_RS21580	418	470	476	372	418	354
PSA3335_RS29745	24	16	50	12	16	12
PSA3335_RS13925	40	46	48	52	74	58
PSA3335_RS26210	750	1010	970	896	804	782
PSA3335_RS09255	18	46	24	28	26	26
PSA3335_RS29945	8	12	8	6	8	12
PSA3335_RS20445	86	112	126	80	90	104
PSA3335_RS08225	618	614	616	586	604	516
PSA3335_RS12675	48	72	80	68	56	50
PSA3335_RS02120	896	950	726	1096	946	806
PSA3335_RS28515	96	112	128	86	66	84
PSA3335_RS06205	280	284	292	304	236	272
PSA3335_RS08620	1318	1596	1942	1428	1416	1552
PSA3335_RS28460	1638	2150	2210	1564	2008	1516
PSA3335_RS07815	4314	4674	4832	5474	4892	5366
PSA3335_RS21255	706	828	864	732	746	712
PSA3335_RS11465	1098	1322	1398	1330	1258	1212
PSA3335_RS15340	6828	2552	7444	11386	5936	6880
PSA3335_RS05105	5296	6878	7172	5992	5920	5042
PSA3335_RS26355	368	428	384	336	334	336
PSA3335_RS15315	100	128	138	120	86	128
PSA3335_RS19145	68	56	56	68	58	64
PSA3335_RS19020	30	22	22	18	12	14
PSA3335_RS23465	662	850	1112	494	588	652
PSA3335_RS12175	216	250	226	236	192	192
PSA3335_RS23525	694	724	712	664	668	600
PSA3335_RS05730	796	900	788	908	878	740
PSA3335_RS21940	140	172	190	164	118	146
PSA3335_RS27700	2906	3670	3650	3138	3284	2928
PSA3335_RS07725	502	498	628	618	534	842
PSA3335_RS06055	240	276	234	316	276	240
PSA3335_RS22845	802	902	996	1020	896	754
PSA3335_RS21840	2248	2590	2768	2752	2458	2174
PSA3335_RS25305	140	146	106	108	126	98
PSA3335_RS16280	154	172	130	202	158	136
PSA3335_RS17050	368	382	362	422	308	284
PSA3335_RS16175	188	260	258	236	248	202
PSA3335_RS30420	6	0	6	6	6	6
PSA3335_RS08465	546	606	640	568	582	416
PSA3335_RS12985	378	406	370	460	412	392
PSA3335_RS16790	266	358	446	284	292	304
PSA3335_RS24495	72	114	138	68	80	44
PSA3335_RS11780	624	630	788	688	690	578
PSA3335_RS05390	8286	9624	11030	9194	9104	8314
PSA3335_RS11075	632	768	834	768	716	736
PSA3335_RS15550	7576	8626	8518	8612	8050	7428
PSA3335_RS24825	3120	4218	4072	3540	3266	2918
PSA3335_RS06235	898	1100	1052	942	1004	950
PSA3335_RS11085	1186	1614	1440	1478	1456	1248
PSA3335_RS20370	90	138	142	100	96	76
PSA3335_RS13855	188	202	146	188	174	160
PSA3335_RS17145	104	124	124	130	122	90
PSA3335_RS16065	162	166	178	176	140	132
PSA3335_RS19110	114	140	130	96	96	108
PSA3335_RS27155	30	70	42	32	40	44
PSA3335_RS12575	490	790	610	598	660	494
PSA3335_RS07230	2624	3278	3314	3086	3032	2568
PSA3335_RS16105	80	68	98	68	104	94
PSA3335_RS26960	596	650	702	572	668	474
PSA3335_RS11910	1646	1834	1966	1596	1710	1702
PSA3335_RS05015	3540	5482	5238	4486	4084	3928
PSA3335_RS15505	3162	3504	3342	3472	3278	3154
PSA3335_RS20980	162	196	146	206	182	186
PSA3335_RS08565	152	162	182	124	174	122
PSA3335_RS27735	132	168	136	122	148	118
PSA3335_RS11890	14	4	24	8	8	6
PSA3335_RS04495	486	636	602	588	528	516
PSA3335_RS20025	116	154	130	156	108	126
PSA3335_RS01830	598	802	728	772	692	644
PSA3335_RS13470	154	148	154	196	132	160
PSA3335_RS24125	332	398	352	344	326	276
PSA3335_RS26720	300	390	416	324	362	298
PSA3335_RS04710	812	764	862	780	742	656
PSA3335_RS26515	1322	1460	1330	1472	1458	1300
PSA3335_RS21370	656	674	726	736	634	486
PSA3335_RS08605	848	1252	1540	1050	1018	1066
PSA3335_RS14745	18	66	58	40	36	28
PSA3335_RS06350	730	870	926	926	838	772
PSA3335_RS11995	200	212	192	252	162	158
PSA3335_RS15735	1470	1490	1382	1588	1452	1448
PSA3335_RS05010	1538	2184	2116	1926	1718	1706
PSA3335_RS17855	42	32	56	36	40	36
PSA3335_RS24865	692	828	668	926	754	598
PSA3335_RS15980	80	78	76	68	82	56
PSA3335_RS21015	206	246	238	218	194	202
PSA3335_RS08600	124	196	172	124	130	118
PSA3335_RS09930	166	172	208	176	230	196
PSA3335_RS25500	392	462	358	396	394	372
PSA3335_RS23900	298	382	416	360	412	320
PSA3335_RS22575	122	172	204	176	172	132
PSA3335_RS11530	612	704	650	618	678	594
PSA3335_RS14580	892	1058	990	938	880	796
PSA3335_RS17020	320	448	402	404	420	304
PSA3335_RS00670	338	210	288	366	290	334
PSA3335_RS28620	142	232	246	204	204	182
PSA3335_RS24960	830	974	1070	764	886	644
PSA3335_RS23415	302	338	346	402	340	318
PSA3335_RS25300	100	102	156	108	90	110
PSA3335_RS06465	598	670	652	598	592	554
PSA3335_RS17080	20	14	18	14	12	4
PSA3335_RS19670	104	190	172	186	136	164
PSA3335_RS08650	150	242	178	228	194	162
PSA3335_RS09485	486	582	412	494	486	454
PSA3335_RS17270	414	510	468	494	384	428
PSA3335_RS16305	776	1020	1218	956	938	802
PSA3335_RS06745	158	206	222	208	188	148
PSA3335_RS21060	92	110	84	82	94	92
PSA3335_RS10160	26	48	54	38	40	40
PSA3335_RS22385	116	118	130	76	106	82
PSA3335_RS06040	852	866	914	956	882	834
PSA3335_RS14435	250	290	252	296	274	260
PSA3335_RS03010	706	734	824	734	658	656
PSA3335_RS21260	10	24	38	22	18	8
PSA3335_RS24555	160	176	206	160	132	122
PSA3335_RS18490	92	104	152	90	134	80
PSA3335_RS14200	1578	1742	1746	2000	1732	1678
PSA3335_RS13405	188	190	216	186	148	176
PSA3335_RS00340	2480	3066	2712	2532	2636	2388
PSA3335_RS08410	590	600	602	642	632	526
PSA3335_RS03650	1894	3288	2768	1930	2206	1682
PSA3335_RS22985	632	682	828	554	624	638
PSA3335_RS10960	926	902	808	1298	1006	930
PSA3335_RS27940	424	358	568	648	408	450
PSA3335_RS03875	792	894	930	916	844	812
PSA3335_RS08730	212	188	222	228	190	170
PSA3335_RS13385	126	190	242	158	132	134
PSA3335_RS00490	18	22	42	16	22	14
PSA3335_RS17305	3740	4592	4244	3426	3474	3208
PSA3335_RS15850	382	504	462	482	470	436
PSA3335_RS15900	36	36	20	36	20	28
PSA3335_RS18235	136	166	196	148	152	138
PSA3335_RS09040	178	222	222	162	186	162
PSA3335_RS27975	512	474	406	530	444	432
PSA3335_RS04930	84	86	114	72	84	58
PSA3335_RS01235	60	88	150	66	66	72
PSA3335_RS05125	456	404	414	452	508	392
PSA3335_RS13265	86	110	130	98	102	62
PSA3335_RS24700	3476	2998	3710	3240	2942	3656
PSA3335_RS26785	608	730	676	736	644	644
PSA3335_RS10730	22	32	32	28	18	44
PSA3335_RS08950	756	914	846	756	828	682
PSA3335_RS16020	44	50	54	50	48	50
PSA3335_RS02110	400	560	634	450	546	444
PSA3335_RS26275	346	360	308	330	332	284
PSA3335_RS04780	52	58	34	50	34	60
PSA3335_RS04830	72	72	62	86	62	68
PSA3335_RS04980	3426	3694	3098	4256	3600	3334
PSA3335_RS09755	1962	2212	2320	1906	2284	2190
PSA3335_RS14480	1112	1168	1114	1218	1224	1296
PSA3335_RS06870	514	462	490	530	468	502
PSA3335_RS26350	1380	1480	1610	1668	1578	1516
PSA3335_RS23240	814	962	920	874	922	706
PSA3335_RS04760	114	104	148	110	110	114
PSA3335_RS25385	234	334	300	222	262	222
PSA3335_RS08695	390	372	450	502	430	390
PSA3335_RS05235	160	208	166	166	204	152
PSA3335_RS26825	292	412	322	432	414	344
PSA3335_RS05725	386	494	410	494	386	384
PSA3335_RS16350	132	186	182	180	142	148
PSA3335_RS08270	1418	1634	1744	1656	1604	1302
PSA3335_RS09220	138	276	234	176	186	158
PSA3335_RS00095	1566	1740	1616	2044	1696	1662
PSA3335_RS06315	86	106	106	122	88	104
PSA3335_RS11330	96	136	138	152	98	122
PSA3335_RS26630	252	298	378	280	304	282
PSA3335_RS05605	1374	1684	1822	1710	1618	1658
PSA3335_RS16440	204	244	234	264	228	198
PSA3335_RS20675	784	848	820	660	812	628
PSA3335_RS20590	216	308	320	250	204	204
PSA3335_RS27200	150	178	216	150	166	144
PSA3335_RS07380	704	982	1096	736	820	766
PSA3335_RS00680	238	274	324	210	266	268
PSA3335_RS03675	2826	4666	4278	3510	3330	2740
PSA3335_RS10795	10	8	8	22	14	10
PSA3335_RS10945	1152	1396	1336	1596	1392	1176
PSA3335_RS20625	346	270	296	324	350	312
PSA3335_RS06045	7348	9594	9288	7950	8054	7732
PSA3335_RS17670	678	820	762	754	750	584
PSA3335_RS16640	60	40	48	44	44	38
PSA3335_RS10840	6	2	6	4	4	2
PSA3335_RS23510	846	1072	980	1050	916	796
PSA3335_RS02160	218	340	316	258	320	220
PSA3335_RS03930	1750	2476	2020	2024	2102	1572
PSA3335_RS26280	84	114	122	128	110	96
PSA3335_RS11460	422	590	482	528	464	424
PSA3335_RS04175	186	200	222	214	218	192
PSA3335_RS24690	212	270	318	206	202	214
PSA3335_RS14805	942	1146	1106	970	944	810
PSA3335_RS03225	180	170	178	158	164	124
PSA3335_RS30660	8	14	16	8	6	6
PSA3335_RS22835	676	882	754	692	652	614
PSA3335_RS25125	428	468	562	482	462	442
PSA3335_RS11000	1110	1908	1754	1444	1482	1158
PSA3335_RS20700	216	252	304	272	280	210
PSA3335_RS11390	988	1166	874	1296	1150	958
PSA3335_RS18070	456	466	432	544	430	470
PSA3335_RS07165	888	978	1096	816	692	732
PSA3335_RS20960	196	226	206	178	186	178
PSA3335_RS07510	122	148	142	92	118	136
PSA3335_RS18530	72	84	68	74	74	50
PSA3335_RS13640	1116	1518	1504	1420	1222	1114
PSA3335_RS08655	546	674	684	504	588	586
PSA3335_RS16055	256	334	288	320	280	240
PSA3335_RS17730	1408	1402	1256	1346	1360	1124
PSA3335_RS26520	1124	1412	1428	1244	1168	932
PSA3335_RS04970	62	90	120	126	96	90
PSA3335_RS23345	254	384	364	364	350	296
PSA3335_RS30700	452	554	516	506	434	454
PSA3335_RS18500	406	554	582	382	450	388
PSA3335_RS18215	70	96	110	86	64	74
PSA3335_RS01530	432	534	434	546	502	510
PSA3335_RS18270	240	284	304	280	294	250
PSA3335_RS06470	136	146	132	170	118	108
PSA3335_RS05380	188	226	252	160	214	172
PSA3335_RS15225	438	432	466	484	438	448
PSA3335_RS11560	258	308	314	288	292	260
PSA3335_RS09125	326	304	396	354	342	308
PSA3335_RS09225	66	86	78	76	58	38
PSA3335_RS17960	24	8	4	16	8	18
PSA3335_RS04155	3182	3584	3418	3680	3380	2984
PSA3335_RS02675	44	36	48	50	48	24
PSA3335_RS28355	126	200	158	120	118	124
PSA3335_RS06115	298	314	332	280	266	310
PSA3335_RS01510	402	462	520	518	492	376
PSA3335_RS18985	526	546	618	700	640	550
PSA3335_RS20030	174	186	190	224	184	166
PSA3335_RS10190	40	68	90	50	70	54
PSA3335_RS02705	2022	2678	2820	2186	2162	2138
PSA3335_RS26685	36	40	46	50	36	34
[truncated: 3,424 more rows]
