# Supplementary material for: AraC‐Family Transcriptional Regulator WhpR Controls Virulence in Pseudomonas savastanoi pv. savastanoi Through Regulation of Indole Metabolism
Source: Microb Biotechnol. 2025 Oct 21;18(10):e70247. doi: 10.1111/1751-7915.70247 (PMC12538310; doi:10.1111/1751-7915.70247)
Supplement: Supplementary file 9 — Table S7: Differentially expressed genes in the P. savastanoi pv. savastanoi NCPPB 3335 ΔwhpR mutant compared with the wild‐type strain. [file MBT2-18-e70247-s003.xlsx]

## Sheet: Hoja1
TABLE S7. Differentially expressed genes in the P. savastanoi pv. savastanoi NCPPB 3335 ΔwhpR mutant compared with the wild-type strain
Locus taga, b	Gene	Log2 FCc	FCd	Pvaluee	padjf	Predicted functiong
Upregulated genes
PSA3335_RS29965		4.02457	16.2748	0.0368573	0.511989	Hypothetical protein
PSA3335_RS13080	antB	4.00543	16.0604	0.00215559	0.149537	Anthranilate 1,2-dioxygenase, small subunit
PSA3335_RS13085	antC	3.98445	15.8285	0.00054388	0.0678545	Anthranilate 1,2-dioxygenase, electron transfer component
PSA3335_RS13075	antA	3.64228	12.4864	0.00025215	0.044013	Anthranilate 1,2-dioxygenase, large subunit
PSA3335_RS13095	catC	3.17417	9.02654	0.00010652	0.0240163	Muconolactone Δ-isomerase
PSA3335_RS13100	catA	2.9221	7.57951	0.00056588	0.0680439	Catechol 1,2-dioxygenase
PSA3335_RS13090	catB	2.89113	7.41851	0.0001509	0.0281567	Muconate cycloisomerase family protein
PSA3335_RS13040	dhoA	1.86092	3.6324	9.2089e-13	1.661e-09	Dienelactone hydrolase family protein
PSA3335_RS23650		1.50347	2.83524	0.00582874	0.260655	Hypothetical protein
PSA3335_RS30550		1.45655	2.74452	0.0411242	0.529816	Not found
PSA3335_RS19200		1.41958	2.67508	0.00342574	0.188415	Hypothetical protein
PSA3335_RS20010		1.25707	2.39009	0.0187401	0.408882	RND efflux transporter, periplasmic adaptor subunit
PSA3335_RS00225	trpB	1.13771	2.20031	0.0221349	0.441349	Tryptophan synthase, β subunit
PSA3335_RS22020		1.0928	2.13287	0.00273008	0.170384	Transposase
PSA3335_RS29745	xerD	1.06427	2.09111	0.0267913	0.468791	TraK family protein
PSA3335_RS30630		0.97395	1.96421	0.0126996	0.34781	Hypothetical protein
PSA3335_RS23135		0.943213	1.92281	0.00877951	0.311963	Not found
PSA3335_RS00220	trpA	0.915031	1.88561	0.027357	0.468791	Tryptophan synthase, α subunit
PSA3335_RS14835		0.894495	1.85896	0.00319342	0.183825	UbiA family prenyltransferase
PSA3335_RS22400		0.887	1.84933	3.4674e-07	0.00020847	Hypothetical protein
PSA3335_RS30225	rsml	0.863125	1.81897	0.02638	0.468791	Hypothetical protein
PSA3335_RS12055		0.860909	1.81618	0.00631012	0.275355	Putative addiction module antidote protein
PSA3335_RS29950		0.838594	1.78831	0.0353597	0.505423	Nbci polysaccharide export protein
PSA3335_RS24010		0.816783	1.76147	0.0453423	0.546835	Sulfite exporter, TauE/SafE family protein
PSA3335_RS30600		0.805088	1.74725	2.2639e-08	2.45e-05	Not found
PSA3335_RS03295	flgB	0.780883	1.71818	7.3747e-10	9.9761e-07	Tail fiber assembly protein
PSA3335_RS20600		0.731257	1.66008	0.0202068	0.421291	DUF3509 domain-containing protein
PSA3335_RS30425		0.721805	1.64924	0.0125472	0.34781	Hypothetical protein
PSA3335_RS27640		0.716799	1.64353	0.0222581	0.441349	ABC transporter, ATP-binding protein
PSA3335_RS01820	lon	0.690659	1.61402	2.8501e-08	2.5704e-05	DUF1328 domain-containing protein
PSA3335_RS30295	phnE	0.671504	1.59273	0.0398617	0.521906	Hypothetical protein
PSA3335_RS30580		0.663524	1.58395	0.0406139	0.525746	Hypothetical protein
PSA3335_RS24495		0.651975	1.57132	0.0106032	0.336255	Hypothetical protein
PSA3335_RS00260	phoB	0.650884	1.57013	0.00086874	0.0870514	DUF1161 domain-containing protein
PSA3335_RS05110	gloB	0.62495	1.54216	4.05e-05	0.0115341	BON domain-containing protein
PSA3335_RS25410		0.620307	1.5372	6.5741e-05	0.0169393	Hypothetical protein
PSA3335_RS19345		0.618008	1.53475	0.00348207	0.188415	Hypothetical protein
PSA3335_RS25265		0.610204	1.52648	3.2166e-07	0.00020847	Recombinase family protein
PSA3335_RS03220	bamC	0.599311	1.51499	5.8389e-06	0.00243033	Chemotaxis protein
PSA3335_RS19320		0.597752	1.51336	0.00328066	0.18686	Hypothetical protein
PSA3335_RS10130		0.593736	1.50915	8.3416e-06	0.00322404	PA2169 family four-helix-bundle protein
PSA3335_RS09185		0.588363	1.50354	0.00137618	0.11607	Trp-rich protein, TIGR02450 family
Downregulated genes
PSA3335_RS09575		-0.598668	0.660364	0.0121563	0.34781	FecR family protein
PSA3335_RS17735		-0.616718	0.652153	0.00050472	0.0650253	Amino acid synthesis family protein
PSA3335_RS00025		-0.617522	0.65179	8.6188e-05	0.0202766	Not found
PSA3335_RS09345	rutD	-0.620244	0.650561	0.0373947	0.512457	Pyrimidine utilization, protein D
PSA3335_RS18410		-0.67574	0.626011	0.0442462	0.545777	Phosphonate ABC transporter, substrate-binding protein
PSA3335_RS30640		-1.43149	0.370749	0.0236202	0.451621	Major Facilitator Superfamily (MFS) transporter
PSA3335_RS13070	antR	-1.52932	0.346441	8.3274e-19	4.506e-15	AraC family transcriptional regulator
PSA3335_RS13035	whpR	-10.0748	0.000927212	3.1459e-17	8.5113e-14	AraC family transcriptional regulator
aGenes in bold are located within the WHOP region of P. savastanoi pv. savastanoi (Psv) NCPPB 3335, with the exception of trpA and trpB. The proposed functions of these genes are indicated in Figure 6.
bReference sequence identifier from the National Center for Biotechnology Information (NCBI).
cLog₂ fold change in average gene expression in the ΔwhpR mutant relative to the wild-type Psv NCPPB 3335 after 6 hours of induction in hrp-inducing medium (HIM). False discovery rate (FDR) threshold = 0.05 (Benjamini & Hochberg, 1995).
dFold change in average gene expression in the ΔwhpR mutant relative to the wild-type Psv NCPPB 3335 after 6 hours of induction in HIM medium. False discovery rate (FDR) threshold = 0.05 (Benjamini & Hochberg, 1995).
e,fRaw p-value and Benjamini–Hochberg adjusted p-value (padj) for multiple testing, used to estimate the FDR.
gAnnotation based on the complete genome sequence of the Psv NCPPB 3335 genome, including its chromosome (accession CP008742.1) and the three native plasmids: pPsv48A (FR820585.2), pPsv48B (FR820586.1), and pPsv48C (FR820587.2), all available at NCBI.
